# Supplementary material for: Defining the impact of dietary macronutrient balance on PCOS traits
Source: Nat Commun. 2020 Oct 16;11:5262. doi: 10.1038/s41467-020-19003-5 (PMC7568581; doi:10.1038/s41467-020-19003-5)
Supplement: Supplementary file 4 — Source Data [file 41467_2020_19003_MOESM4_ESM.xlsx]

## Sheet: Figure 1
Figure 1 a-m and r
ANZAC ID	Mouse ID	treatment	diet	diet.P	diet.C	diet.F	ave.intake	intake.P	intake.C	intake.F	intake.E	no.cycles	no.CL
23363	O4.4/9	dht	1	8.88	3.03	3.22	1.95343	17.3464	5.91889	6.29004	29.5554	0	2
23364	O4.4/10	dht	1	8.88	3.03	3.22	1.95343	17.3464	5.91889	6.29004	29.5554	0
23365	O4.4/8	dht	1	8.88	3.03	3.22	1.95343	17.3464	5.91889	6.29004	29.5554	0	0
23366	O4.4/6	blank	1	8.88	3.03	3.22	1.96829	17.4784	5.96391	6.33788	29.7802	2	5
23367	O4.4/7	blank	1	8.88	3.03	3.22	1.96829	17.4784	5.96391	6.33788	29.7802	1	2
23368	O4.4/4	blank	1	8.88	3.03	3.22	1.96829	17.4784	5.96391	6.33788	29.7802	2	5
23369	O3B.4/3	blank	2	0.74	11.62	3.23	2.56115	1.89525	29.7605	8.27251	39.9283	2	1
23370	O3B.4/4	blank	2	0.74	11.62	3.23	2.56115	1.89525	29.7605	8.27251	39.9283	2	0
23371	O3B.4/5	blank	2	0.74	11.62	3.23	2.56115	1.89525	29.7605	8.27251	39.9283	1	0
23372	O100.5/8	blank	3	0.75	3.06	12.19	3.12189	2.34142	9.55297	38.0558	49.9502	2	4
23373	O100.5/7	blank	3	0.75	3.06	12.19	3.12189	2.34142	9.55297	38.0558	49.9502	0	0
23374	O100.5/5	dht	2	0.74	11.62	3.23	2.8177	2.0851	32.7417	9.10118	43.928	0	0
23375	O3B.4/6	dht	2	0.74	11.62	3.23	2.8177	2.0851	32.7417	9.10118	43.928	0	0
23376	O3B.4/7	dht	2	0.74	11.62	3.23	2.8177	2.0851	32.7417	9.10118	43.928	0	1
23377	O2B.3/4	blank	3	0.75	3.06	12.19	3.12189	2.34142	9.55297	38.0558	49.9502	2	1
23378	O101.1/5	blank	4	4.84	7.31	3.19	2.11609	10.2419	15.4686	6.75033	32.4609	2	3
23379	O101.1/6	blank	4	4.84	7.31	3.19	2.11609	10.2419	15.4686	6.75033	32.4609	2	5
23380	OSO117.1/7	blank	8	2.09	8.87	4.68	2.06574	4.31739	18.3231	9.66765	32.3081	3	4
23381	OSO118.1/6	blank	7	2.09	4.47	9.26	2.28257	4.77058	10.2031	21.1366	36.1103	2	10
23382	OSO118.1/7	blank	7	2.09	4.47	9.26	2.28257	4.77058	10.2031	21.1366	36.1103	3	10
23383	O101.1/3	dht	3	0.75	3.06	12.19	3.5831	2.68732	10.9643	43.678	57.3296	0	0
23384	O2B.3/5	dht	3	0.75	3.06	12.19	3.5831	2.68732	10.9643	43.678	57.3296	0	0
23385	O2B.3/6	dht	3	0.75	3.06	12.19	3.5831	2.68732	10.9643	43.678	57.3296	0	0
23386	O101.1/4	blank	4	4.84	7.31	3.19	2.11609	10.2419	15.4686	6.75033	32.4609	2	5
23387	O103.1/5	blank	5	4.93	3.06	7.8	2.0905	10.3062	6.39694	16.3059	33.0091	2	4
23388	O104.1/7	blank	5	4.93	3.06	7.8	2.0905	10.3062	6.39694	16.3059	33.0091	2	6
23389	OSO120.1/2	dht	8	2.09	8.87	4.68	2.49702	5.21877	22.1486	11.6861	39.0534	0	0
23390	OSO113.6/7	blank	6	0.74	7.46	7.8	2.50128	1.85094	18.6595	19.5099	40.0204	2	1
23391	OSO113.6/8	blank	6	0.74	7.46	7.8	2.50128	1.85094	18.6595	19.5099	40.0204	2	5
23392	OSO118.1/8	blank	7	2.09	4.47	9.26	2.28257	4.77058	10.2031	21.1366	36.1103	3	10
23393	OSO117.1/6	blank	8	2.09	8.87	4.68	2.06574	4.31739	18.3231	9.66765	32.3081	3	6
23394	OSO117.1/8	blank	8	2.09	8.87	4.68	2.06574	4.31739	18.3231	9.66765	32.3081	2	2
23395	OSO113.6/6	blank	6	0.74	7.46	7.8	2.50128	1.85094	18.6595	19.5099	40.0204	2	4
23396	O101.1/7	dht	4	4.84	7.31	3.19	2.21191	10.7057	16.1691	7.056	33.9307	0
23397	OSO117.1/5	dht	7	2.09	4.47	9.26	2.48509	5.19383	11.1083	23.0119	39.3141	0
23398	OSO121.1/7	dht	6	0.74	7.46	7.8	2.62209	1.94035	19.5608	20.4523	41.9535	0	1
23399	OSO121.1/6	dht	6	0.74	7.46	7.8	2.62209	1.94035	19.5608	20.4523	41.9535	0	1
23400	OSO119.1/6	dht	7	2.09	4.47	9.26	2.48509	5.19383	11.1083	23.0119	39.3141	0	0
23401	OSO119.1/7	dht	7	2.09	4.47	9.26	2.48509	5.19383	11.1083	23.0119	39.3141	0	0
23406	O103.1/4	blank	5	4.93	3.06	7.8	2.0905	10.3062	6.39694	16.3059	33.0091	2	6
23407	OSO119.1/8	dht	6	0.74	7.46	7.8	2.62209	1.94035	19.5608	20.4523	41.9535	0
23408	O104.1/8	dht	4	4.84	7.31	3.19	2.21191	10.7057	16.1691	7.056	33.9307	0	1
23409	O104.1/9	dht	4	4.84	7.31	3.19	2.21191	10.7057	16.1691	7.056	33.9307	0
23410	OSO113.6/9	dht	5	4.93	3.06	7.8	2.08036	10.2562	6.36589	16.2268	32.8488	0	0
23411	O103.1/6	dht	5	4.93	3.06	7.8	2.08036	10.2562	6.36589	16.2268	32.8488	0	0
23412	O103.1/7	dht	5	4.93	3.06	7.8	2.08036	10.2562	6.36589	16.2268	32.8488	0	0
23413	OSO121.2/6	dht	8	2.09	8.87	4.68	2.49385	5.21214	22.1204	11.6712	39.0038	0	0
23414	OSO121.2/8	dht	8	2.09	8.87	4.68	2.49385	5.21214	22.1204	11.6712	39.0038	0
23415	OSO121.2/9	dht	9	6.27	4.47	4.72	2.19171	13.742	9.79693	10.3449	33.8838	0	0
23416	OSO121.2/10	dht	9	6.27	4.47	4.72	2.19171	13.742	9.79693	10.3449	33.8838	0	0
23417	OSO121.2/10+1	dht	9	6.27	4.47	4.72	2.19171	13.742	9.79693	10.3449	33.8838	0	0
23418	O101.2/3	blank	9	6.27	4.47	4.72	2.21544	13.8908	9.903	10.4569	34.2507	2	6
23419	O101.2/5	blank	9	6.27	4.47	4.72	2.21544	13.8908	9.903	10.4569	34.2507	2	6
23420	O101.2/2	blank	9	6.27	4.47	4.72	2.21544	13.8908	9.903	10.4569	34.2507	2	5
23421	OSO119.2/6	blank	10	3.43	5.89	6.19	2.23351	7.66094	13.1554	13.8254	34.6418	2	14
23422	O103.2/4	blank	1	8.88	3.03	3.22	2.09091	18.5673	6.33546	6.73273	31.6355	2
23423	O103.2/8	dht	1	8.88	3.03	3.22	1.99089	17.6791	6.03241	6.41068	30.1222	0
23424	O103.2/9	dht	1	8.88	3.03	3.22	1.99089	17.6791	6.03241	6.41068	30.1222	0
23425	OSO119.2/7	dht	10	3.43	5.89	6.19	2.40126	8.23631	14.1434	14.8638	37.2435	0	0
23426	OSO119.2/8	dht	10	3.43	5.89	6.19	2.40126	8.23631	14.1434	14.8638	37.2435	0	0
23427	OSO119.2/9	dht	10	3.43	5.89	6.19	2.40126	8.23631	14.1434	14.8638	37.2435	0
23428	O103.2/7	blank	2	0.74	11.62	3.23	3.64124	2.69452	42.3112	11.7612	56.7669	0
23464	OSO119.2/5	blank	10	3.43	5.89	6.19	2.23351	7.66094	13.1554	13.8254	34.6418	2	3
23465	O103.2/10	dht	2	0.74	11.62	3.23	3.11777	2.30715	36.2285	10.0704	48.6061	0
23466	OSO118.2/10	blank	4	4.84	7.31	3.19	2.22961	10.7913	16.2984	7.11245	34.2022	2
23467	OSO118.2/10+1	blank	4	4.84	7.31	3.19	2.22961	10.7913	16.2984	7.11245	34.2022	3
23468	O104.2/8	dht	2	0.74	11.62	3.23	3.11777	2.30715	36.2285	10.0704	48.6061	0
23469	O103.2/5	blank	1	8.88	3.03	3.22	2.09091	18.5673	6.33546	6.73273	31.6355	2
23470	OSO119.2/4	blank	10	3.43	5.89	6.19	2.23351	7.66094	13.1554	13.8254	34.6418	3	0
23471	O103.2/6	blank	2	0.74	11.62	3.23	3.64124	2.69452	42.3112	11.7612	56.7669	2	0
23472	O3B.5/4	dht	5	4.93	3.06	7.8	2.09181	10.3126	6.40094	16.3161	33.0297	0
23473	O3B.5/5	dht	5	4.93	3.06	7.8	2.09181	10.3126	6.40094	16.3161	33.0297	0
23474	O105.1/2	dht	4	4.84	7.31	3.19	2.39636	11.5984	17.5174	7.6444	36.7602	1	0
23475	O105.1/3	dht	4	4.84	7.31	3.19	2.39636	11.5984	17.5174	7.6444	36.7602	1
23476	O105.1/5	blank	5	4.93	3.06	7.8	2.30591	11.3681	7.05609	17.9861	36.4104	1
23477	O105.1/4	blank	5	4.93	3.06	7.8	2.30591	11.3681	7.05609	17.9861	36.4104	2
23478	O106.1/4	blank	6	0.74	7.46	7.8	2.71559	2.00954	20.2583	21.1816	43.4494	3
23479	O106.1/3	blank	6	0.74	7.46	7.8	2.71559	2.00954	20.2583	21.1816	43.4494	2
23480	O2B.4/4	dht	6	0.74	7.46	7.8	3.41845	2.52965	25.5017	26.6639	54.6952	0
23481	O2B.4/5	dht	6	0.74	7.46	7.8	3.41845	2.52965	25.5017	26.6639	54.6952	0
23482	O106.1/5	dht	7	2.09	4.47	9.26	2.82365	5.90143	12.6217	26.147	44.6702	0
23483	O101.3/5	blank	7	2.09	4.47	9.26	2.66324	5.56618	11.9047	24.6616	42.1325	2
23484	O100.6/5	blank	8	2.09	8.87	4.68	2.6167	5.4689	23.2101	12.2462	40.9252	2
23485	OSO121.3/9	dht	9	6.27	4.47	4.72	2.58089	16.1822	11.5366	12.1818	39.9006	0
23486	O4.6/3	dht	7	2.09	4.47	9.26	2.72802	5.70155	12.1942	25.2614	43.1572	0
23487	OSO121.3/6	dht	8	2.09	8.87	4.68	2.39601	5.00766	21.2526	11.2133	37.4736	0
23488	OSO121.3/8	dht	8	2.09	8.87	4.68	2.39601	5.00766	21.2526	11.2133	37.4736	0
23489	O100.6/6	blank	8	2.09	8.87	4.68	2.6167	5.4689	23.2101	12.2462	40.9252	2
23490	OSO113.8/2	blank	9	6.27	4.47	4.72	2.32691	14.5897	10.4013	10.983	35.974	1
23491	OSO113.8/3	blank	9	6.27	4.47	4.72	2.32691	14.5897	10.4013	10.983	35.974	2
23492	O100.6/7	blank	7	2.09	4.47	9.26	2.67473	5.59018	11.956	24.768	42.3142	2
23493	OSO120.2/6	blank	10	3.43	5.89	6.19	2.44009	8.36949	14.3721	15.1041	37.8457	2
23494	O106.2/7	dht	10	3.43	5.89	6.19	2.37929	8.16095	14.014	14.7278	36.9027	0
23495	O106.2/8	dht	10	3.43	5.89	6.19	2.37929	8.16095	14.014	14.7278	36.9027	0
23496	O106.2/9	dht	10	3.43	5.89	6.19	2.37929	8.16095	14.014	14.7278	36.9027	0
23497	O106.2/6	dht	9	6.27	4.47	4.72	2.58089	16.1822	11.5366	12.1818	39.9006	2	0
23498	O106.2/10	blank	10	3.43	5.89	6.19	2.44009	8.36949	14.3721	15.1041	37.8457	2
23499	oso113.10/6	blank	1	8.88	3.03	3.22	2.2189	19.7038	6.72326	7.14485	33.5719	1	11
23500	oso113.10/7	blank	1	8.88	3.03	3.22	2.2189	19.7038	6.72326	7.14485	33.5719	2
23501	oso121.4/5	dht	1	8.88	3.03	3.22	2.14769	19.0715	6.50749	6.91555	32.4945	0
23502	oso121.4/6	dht	1	8.88	3.03	3.22	2.14769	19.0715	6.50749	6.91555	32.4945	0
23503	oso121.4/7	dht	1	8.88	3.03	3.22	2.14769	19.0715	6.50749	6.91555	32.4945	0
23504	oso118.4/6	blank	2	0.74	11.62	3.23	4.43029	3.27841	51.4799	14.3098	69.0682	2	7
23505	oso118.4/8	blank	2	0.74	11.62	3.23	4.43029	3.27841	51.4799	14.3098	69.0682	2
23506	oso118.4/7	blank	2	0.74	11.62	3.23	4.43029	3.27841	51.4799	14.3098	69.0682	2
23507	o103.4/6	dht	2	0.74	11.62	3.23	3.09248	2.28843	35.9346	9.9887	48.2117	0
23508	o103.4/7	dht	2	0.74	11.62	3.23	3.09248	2.28843	35.9346	9.9887	48.2117	0
23509	oso121.4/8	dht	2	0.74	11.62	3.23	3.09248	2.28843	35.9346	9.9887	48.2117	0
23510	o104.4/7	blank	4	4.84	7.31	3.19	2.4199	11.7123	17.6895	7.7195	37.1213	3
23511	oso119.4/5	blank	4	4.84	7.31	3.19	2.48736	12.0388	18.1826	7.93467	38.1561	2
23512	o105.4/5	dht	4	4.84	7.31	3.19	2.41886	11.7073	17.6818	7.71615	37.1053	0
23513	o105.4/6	dht	4	4.84	7.31	3.19	2.41886	11.7073	17.6818	7.71615	37.1053	0
23514	o101.5/7	dht	5	4.93	3.06	7.8	2.26086	11.146	6.91822	17.6347	35.6989	0
23515	o101.5/8	dht	5	4.93	3.06	7.8	2.26086	11.146	6.91822	17.6347	35.6989	0
23516	oso119.4/4	blank	4	4.84	7.31	3.19	2.48736	12.0388	18.1826	7.93467	38.1561	3
23517	oso119.4/3	blank	5	4.93	3.06	7.8	2.21414	10.9157	6.77528	17.2703	34.9613	1
23518	o101.5/4	blank	5	4.93	3.06	7.8	2.21414	10.9157	6.77528	17.2703	34.9613	3
23519	o101.5/5	blank	5	4.93	3.06	7.8	2.21414	10.9157	6.77528	17.2703	34.9613	3
23520	o105.4/7	dht	4	4.84	7.31	3.19	2.41886	11.7073	17.6818	7.71615	37.1053	2	0
23521	o104.5/10	blank	6	0.74	7.46	7.8	2.73089	2.02086	20.3725	21.301	43.6943	2
23522	o104.5/6	dht	6	0.74	7.46	7.8	2.56857	1.90074	19.1615	20.0349	41.0971	1	0
23523	o104.5/7	dht	6	0.74	7.46	7.8	2.56857	1.90074	19.1615	20.0349	41.0971	0
23524	o104.5/9	blank	6	0.74	7.46	7.8	2.73089	2.02086	20.3725	21.301	43.6943	2
23525	o104.5/10+1	blank	6	0.74	7.46	7.8	2.73089	2.02086	20.3725	21.301	43.6943	2
23526	oso113.11/2	dht	5	4.93	3.06	7.8	2.36205	11.6449	7.22787	18.424	37.2967	0
23527	o103.5/7	dht	7	2.09	4.47	9.26	2.69249	5.6273	12.0354	24.9324	42.5951	0
23528	o103.5/8	dht	6	0.74	7.46	7.8	2.69243	1.9924	20.0856	21.001	43.0789	2	5
23529	o103.5/9	dht	7	2.09	4.47	9.26	2.69249	5.6273	12.0354	24.9324	42.5951	1	0
23530	o103.5/5	blank	7	2.09	4.47	9.26	2.41315	5.04349	10.7868	22.3458	38.1761	2
23531	o103.5/4	blank	7	2.09	4.47	9.26	2.41315	5.04349	10.7868	22.3458	38.1761	2
23532	o103.5/6	blank	7	2.09	4.47	9.26	2.41315	5.04349	10.7868	22.3458	38.1761	2
23533	oso118.5/6	blank	8	2.09	8.87	4.68	2.58314	5.39877	22.9125	12.0891	40.4004	2
23534	oso118.5/5	blank	8	2.09	8.87	4.68	2.58314	5.39877	22.9125	12.0891	40.4004	2
23535	oso118.5/10	dht	8	2.09	8.87	4.68	2.82324	5.90057	25.0421	13.2128	44.1554	0
23536	oso118.5/10+1	dht	8	2.09	8.87	4.68	2.82324	5.90057	25.0421	13.2128	44.1554	2	6
23537	oso117.3/7	blank	9	6.27	4.47	4.72	2.3837	14.9458	10.6552	11.2511	36.8521	2
23538	oso117.3/9	blank	9	6.27	4.47	4.72	2.3837	14.9458	10.6552	11.2511	36.8521	2
23539	o106.4/6	blank	10	3.43	5.89	6.19	2.51952	8.64197	14.84	15.5959	39.0778	2
23540	oso117.3/8	blank	9	6.27	4.47	4.72	2.3837	14.9458	10.6552	11.2511	36.8521	1
23541	oso118.5/8	dht	7	2.09	4.47	9.26	2.65212	5.54292	11.855	24.5586	41.9565	0
23542	oso117.3/4	dht	8	2.09	8.87	4.68	2.82324	5.90057	25.0421	13.2128	44.1554	0
23543	oso117.3/5	dht	9	6.27	4.47	4.72	2.45974	15.4225	10.995	11.61	38.0275	0
23544	o106.4/9	dht	9	6.27	4.47	4.72	2.45974	15.4225	10.995	11.61	38.0275	0
23545	oso117.3/6	dht	9	6.27	4.47	4.72	2.45974	15.4225	10.995	11.61	38.0275	0
23546	o106.4/5	blank	10	3.43	5.89	6.19	2.51952	8.64197	14.84	15.5959	39.0778	3
23547	o106.4/7	blank	10	3.43	5.89	6.19	2.51952	8.64197	14.84	15.5959	39.0778	3
23548	0106.4/10	dht	10	3.43	5.89	6.19	2.67762	9.18423	15.7712	16.5745	41.5299	2	0
23549	oso118.5/7	blank	8	2.09	8.87	4.68	2.58314	5.39877	22.9125	12.0891	40.4004	2
23550	o105.5/5	dht	10	3.43	5.89	6.19	2.65518	9.10726	15.639	16.4356	41.1818	2	2
23551	o105.5/6	dht	10	3.43	5.89	6.19	2.65518	9.10726	15.639	16.4356	41.1818	0
23552	o101.6/7	blank	1	8.88	3.03	3.22	2.27229	20.1779	6.88504	7.31678	34.3798	2	3
23553	o101.6/8	blank	1	8.88	3.03	3.22	2.27229	20.1779	6.88504	7.31678	34.3798	2
23554	o109.1/4	dht	1	8.88	3.03	3.22	2.27302	20.1844	6.88724	7.31911	34.3907	0
23555	o109.1/5	dht	2	0.74	11.62	3.23	3.62794	2.68467	42.1566	11.7182	56.5595	0
23556	o108.1/7	dht	5	4.93	3.06	7.8	2.22841	10.9861	6.81894	17.3816	35.1866	0
23557	oso113.12/4	blank	4	4.84	7.31	3.19	2.876	13.9198	21.0236	9.17444	44.1178	2
23558	oso126.1/7	blank	5	4.93	3.06	7.8	2.53086	12.4771	7.74442	19.7407	39.9622	1
23559	oso126.1/8	blank	5	4.93	3.06	7.8	2.53086	12.4771	7.74442	19.7407	39.9622	3
23560	o108.1/5	blank	2	0.74	11.62	3.23	4.127	3.05398	47.9557	13.3302	64.3399	1
23561	oso113.12/3	blank	4	4.84	7.31	3.19	2.876	13.9198	21.0236	9.17444	44.1178	2	3
23562	o109.1/6	dht	2	0.74	11.62	3.23	3.62794	2.68467	42.1566	11.7182	56.5595	2	0
23563	o108.1/3	blank	2	0.74	11.62	3.23	4.127	3.05398	47.9557	13.3302	64.3399	1	4
23564	o109.1/8	dht	4	4.84	7.31	3.19	2.88071	13.9427	21.058	9.18948	44.1902	2	0
23565	o109.1/7	dht	4	4.84	7.31	3.19	2.88071	13.9427	21.058	9.18948	44.1902	1
23566	o3b.9/1	blank	7	2.09	4.47	9.26	2.58829	5.40952	11.5696	23.9675	40.9467	3
23567	o103.6/7	blank	6	0.74	7.46	7.8	2.78125	2.05812	20.7481	21.6938	44.5	1
23568	o103.6/9	dht	5	4.93	3.06	7.8	2.31214	11.3989	7.07516	18.0347	36.5087	0
23569	oso118.6/10	dht	6	0.74	7.46	7.8	3.14729	2.32899	23.4788	24.5488	50.3566	0
23570	oso118.6/7	dht	7	2.09	4.47	9.26	2.76679	5.78258	12.3675	25.6204	43.7706	0
23571	oso118.6/8	dht	7	2.09	4.47	9.26	2.76679	5.78258	12.3675	25.6204	43.7706	0
23572	o3b.9/2	blank	1	8.88	3.03	3.22	2.25556	20.0293	6.83433	7.26289	34.1266	2
23573	o103.6/8	blank	6	0.74	7.46	7.8	2.78125	2.05812	20.7481	21.6938	44.5	2
23574	oso118.6/6	dht	6	0.74	7.46	7.8	3.14729	2.32899	23.4788	24.5488	50.3566	0
23575	oso127.1/4	blank	9	6.27	4.47	4.72	2.43421	15.2625	10.8809	11.4895	37.633	2
23576	o109.2/7	dht	1	8.88	3.03	3.22	2.32056	20.6065	7.03128	7.47219	35.11	1	0
23577	oso127.1/6	dht	8	2.09	8.87	4.68	2.68198	5.60535	23.7892	12.5517	41.9462	0
23578	oso127.1/7	dht	8	2.09	8.87	4.68	2.68198	5.60535	23.7892	12.5517	41.9462	0
23579	o104.6/9	dht	10	3.43	5.89	6.19	2.60294	8.92807	15.3313	16.1122	40.3715	0
23580	o104.6/6	blank	10	3.43	5.89	6.19	2.94107	10.0879	17.3229	18.2052	45.616	3
23663	o104.6/8	blank	10	3.43	5.89	6.19	2.94107	10.0879	17.3229	18.2052	45.616	2
23664	o106.5/7	blank	7	2.09	4.47	9.26	2.50452	5.23445	11.1952	23.1919	39.6216	3
23665	oso127.1/3	blank	8	2.09	8.87	4.68	2.43421	5.08751	21.5915	11.3921	38.0711	2
23666	oso127.1/5	blank	9	6.27	4.47	4.72	2.83193	17.7562	12.6587	13.3667	43.7816	2
23667	oso128.1/6	dht	9	6.27	4.47	4.72	2.83193	17.7562	12.6587	13.3667	43.7816	0
23668	oso128.1/7	dht	9	6.27	4.47	4.72	2.76436	17.3325	12.3567	13.0478	42.737	0
23669	oso128.1/5	blank	8	2.09	8.87	4.68	2.76436	5.77751	24.5198	12.9372	43.2345	3
23670	o109.2/10	dht	10	3.43	5.89	6.19	2.60294	8.92807	15.3313	16.1122	40.3715	2
Figure 1 n
	Control
% of time in proestrus	17	25	17	17	25	17	25	17	42	25	17	17	8	17	0	25	17	17	8	17	0	25	17	25	42	33	25	25	25	25	17	17	25	25	25	42	25	8	8	25	25	25	33	17	25	8	17	25	25
% of time in estrus	25	33	17	58	42	17	33	42	25	42	33	42	67	25	0	50	50	42	33	33	0	25	25	50	33	25	33	42	42	42	50	33	33	50	42	25	25	17	17	42	33	17	25	33	33	67	50	42	25
% of time in metestrus	25	17	8	8	8	8	17	17	17	17	17	17	17	17	33	0	25	17	8	8	0	25	17	17	0	17	17	8	17	8	17	17	8	25	25	17	0	8	8	25	17	0	17	17	25	25	8	8	17
% of time in diestrus	33	25	58	17	25	58	25	25	17	17	33	25	8	42	67	25	8	25	50	42	100	25	42	8	25	25	25	25	17	25	17	33	33	0	8	17	50	67	67	8	25	58	25	33	17	0	25	25	33
[truncated: 138 more columns]

## Sheet: Figure 2
Figure 2 a-q
														fat depot weight (g/BW)
ANZAC ID	Mouse ID	treatment	diet	diet.P	diet.C	diet.F	ave.intake	intake.P	intake.C	intake.F	intake.E	body.weight	body.fat	inguinal fat	parametrial fat	mesenteric fat	retroperitoneal fat	brown fat	lean.body.mass
23363	O4.4/9	dht	1	8.88	3.03	3.22	1.95343	17.3464	5.91889	6.29004	29.5554	22.2	21.4	0.00736982	0.00991171	0.00632117	0.00446712	0.00246081	18.2
23364	O4.4/10	dht	1	8.88	3.03	3.22	1.95343	17.3464	5.91889	6.29004	29.5554	21.8	18	0.00956972	0.0116761	0.00376101	0.0036789	0.00258578	16.9
23365	O4.4/8	dht	1	8.88	3.03	3.22	1.95343	17.3464	5.91889	6.29004	29.5554	21.8	22.3	0.00920229	0.0102743	0.00441101	0.00458807	0.00273303	18.1
23366	O4.4/6	blank	1	8.88	3.03	3.22	1.96829	17.4784	5.96391	6.33788	29.7802	20.2	17.9	0.0104936	0.00679554	0.00415396	0.00163465	0.00268168	16
23367	O4.4/7	blank	1	8.88	3.03	3.22	1.96829	17.4784	5.96391	6.33788	29.7802	19.57	19.7	0.00898007	0.01	0.00411191	0.0303986	0.00255442	14.7
23368	O4.4/4	blank	1	8.88	3.03	3.22	1.96829	17.4784	5.96391	6.33788	29.7802	20.66	17.5	0.0089061	0.00886544	0.00435431	0.00257357	0.00206147	15.1
23369	O3B.4/3	blank	2	0.74	11.62	3.23	2.56115	1.89525	29.7605	8.27251	39.9283	18.12	25.4	0.013532	0.0176319	0.00923896	0.00619536	0.00270916	14.2
23370	O3B.4/4	blank	2	0.74	11.62	3.23	2.56115	1.89525	29.7605	8.27251	39.9283	17.41	25.3	0.013355	0.0274716	0.00776967	0.00425847	0.00229179	14.1
23371	O3B.4/5	blank	2	0.74	11.62	3.23	2.56115	1.89525	29.7605	8.27251	39.9283	18.68	27.1	0.0141772	0.0173287	0.0115262	0.0073485	0.00250161	14.3
23372	O100.5/8	blank	3	0.75	3.06	12.19	3.12189	2.34142	9.55297	38.0558	49.9502	21.8	19.5	0.0122202	0.0139862	0.00543624	0.00354037	0.00271422	16.3
23373	O100.5/7	blank	3	0.75	3.06	12.19	3.12189	2.34142	9.55297	38.0558	49.9502	16.38	24.6	0.0131832	0.011138	0.00455983	0.00619902	0.000309402	12.4
23374	O100.5/5	dht	2	0.74	11.62	3.23	2.8177	2.0851	32.7417	9.10118	43.928	17.96	24.3	0.00931403	0.015539	0.0054716	0.00234187	0.00194488	14
23375	O3B.4/6	dht	2	0.74	11.62	3.23	2.8177	2.0851	32.7417	9.10118	43.928	20.19	27.6	0.0150614	0.0274121	0.0106602	0.0130436	0.00212432	15.5
23376	O3B.4/7	dht	2	0.74	11.62	3.23	2.8177	2.0851	32.7417	9.10118	43.928	18.29	26.3	0.011924	0.0261203	0.00724877	0.00939366	0.00328321	14.6
23377	O2B.3/4	blank	3	0.75	3.06	12.19	3.12189	2.34142	9.55297	38.0558	49.9502	16.56	19.9	0.00999921	0.0139179	0.00290882	0.00348007	0.0035157	12.8
23378	O101.1/5	blank	4	4.84	7.31	3.19	2.11609	10.2419	15.4686	6.75033	32.4609	20.6	25.7	0.0237102	0.00590777	0.0103811	0.00574417	0.00226311	15.7
23379	O101.1/6	blank	4	4.84	7.31	3.19	2.11609	10.2419	15.4686	6.75033	32.4609	21.6	26.8	0.00888704	0.0178088	0.00629537	0.00491991	0.00210278	17.8
23380	OSO117.1/7	blank	8	2.09	8.87	4.68	2.06574	4.31739	18.3231	9.66765	32.3081	19.2	22.1	0.0101729	0.0139474	0.00567708	0.0023599	0.00238021	16.5
23381	OSO118.1/6	blank	7	2.09	4.47	9.26	2.28257	4.77058	10.2031	21.1366	36.1103	20.9	20.5	0.0128416	0.0196876	0.00853828	0.00721053	0.00275502	16
23382	OSO118.1/7	blank	7	2.09	4.47	9.26	2.28257	4.77058	10.2031	21.1366	36.1103	22.4	25.6	0.0181045	0.0193143	0.00672589	0.00675	0.0028079	16.2
23383	O101.1/3	dht	3	0.75	3.06	12.19	3.5831	2.68732	10.9643	43.678	57.3296	16.8	21.9	0.00934464	0.00512976	0.00311905	0.00115238	0.0032994	17.7
23384	O2B.3/5	dht	3	0.75	3.06	12.19	3.5831	2.68732	10.9643	43.678	57.3296	16.5	19.6	0.010003	0.0171273	0.00416909	0.00431576	0.00325333	14.1
23385	O2B.3/6	dht	3	0.75	3.06	12.19	3.5831	2.68732	10.9643	43.678	57.3296	18.5	17.2	0.01082	0.0130568	0.00303297	0.0042973	0.00320703	16.3
23386	O101.1/4	blank	4	4.84	7.31	3.19	2.11609	10.2419	15.4686	6.75033	32.4609	20.9	20.7	0.0124632	0.0126732	0.00440861	0.0053488	0.00289856	16.4
23387	O103.1/5	blank	5	4.93	3.06	7.8	2.0905	10.3062	6.39694	16.3059	33.0091	20.6	19.7	0.0122422	0.0134854	0.00328447	0.00408447	0.00259078	16.5
23388	O104.1/7	blank	5	4.93	3.06	7.8	2.0905	10.3062	6.39694	16.3059	33.0091	19.9	17.2	0.00907688	0.00887789	0.00506231	0.00244221	0.0021603	16.1
23389	OSO120.1/2	dht	8	2.09	8.87	4.68	2.49702	5.21877	22.1486	11.6861	39.0534	28.5	28.6	0.0242523	0.0416716	0.0145467	0.0130937	0.00603053	20.1
23390	OSO113.6/7	blank	6	0.74	7.46	7.8	2.50128	1.85094	18.6595	19.5099	40.0204	19.72	21.6	0.0168291	0.0181415	0.00957759	0.00552941	0.00344726	14.7
23391	OSO113.6/8	blank	6	0.74	7.46	7.8	2.50128	1.85094	18.6595	19.5099	40.0204	20.6	18.2	0.0117908	0.0134684	0.00949854	0.00523738	0.00242379	16.8
23392	OSO118.1/8	blank	7	2.09	4.47	9.26	2.28257	4.77058	10.2031	21.1366	36.1103	20.03	19.3	0.0097646	0.00965402	0.0027988	0.0028647	0.00227459	15.8
23393	OSO117.1/6	blank	8	2.09	8.87	4.68	2.06574	4.31739	18.3231	9.66765	32.3081	21.5	21	0.0119242	0.0209879	0.00821302	0.00748419	0.00250372	14.5
23394	OSO117.1/8	blank	8	2.09	8.87	4.68	2.06574	4.31739	18.3231	9.66765	32.3081	20.4	21.6	0.0141186	0.0187	0.00708235	0.00552157	0.00282451	15.2
23395	OSO113.6/6	blank	6	0.74	7.46	7.8	2.50128	1.85094	18.6595	19.5099	40.0204	21.7	22	0.0146313	0.0147834	0.00804977	0.00671797	0.00356406	16.2
23396	O101.1/7	dht	4	4.84	7.31	3.19	2.21191	10.7057	16.1691	7.056	33.9307	23.2	22.7	0.0134341	0.0297341	0.0110194	0.0103418	0.00317284	17.8
23397	OSO117.1/5	dht	7	2.09	4.47	9.26	2.48509	5.19383	11.1083	23.0119	39.3141	24.3	20.7	0.011358	0.0229914	0.00812716	0.00895062	0.00234979	18.8
23398	OSO121.1/7	dht	6	0.74	7.46	7.8	2.62209	1.94035	19.5608	20.4523	41.9535	22.3	23.2	0.0128798	0.0184574	0.00825112	0.00680717	0.00288789	16.3
23399	OSO121.1/6	dht	6	0.74	7.46	7.8	2.62209	1.94035	19.5608	20.4523	41.9535	22.4	20.7	0.0214996	0.0254411	0.00924688	0.00575446	0.00360268	17.7
23400	OSO119.1/6	dht	7	2.09	4.47	9.26	2.48509	5.19383	11.1083	23.0119	39.3141	23.2	20.9	0.0169504	0.0243634	0.00840129	0.00869784	0.00305905	17.6
23401	OSO119.1/7	dht	7	2.09	4.47	9.26	2.48509	5.19383	11.1083	23.0119	39.3141	24	20.2	0.0121708	0.0211617	0.00780417	0.00632375	0.00272583	18.7
23406	O103.1/4	blank	5	4.93	3.06	7.8	2.0905	10.3062	6.39694	16.3059	33.0091	19.2	17	0.00573854	0.00727031	0.00217448	0.00252969	0.00187604	15.4
23407	OSO119.1/8	dht	6	0.74	7.46	7.8	2.62209	1.94035	19.5608	20.4523	41.9535	22.9	23.1	0.0197472	0.0346227	0.0089083	0.00896943	0.00371747	17.4
23408	O104.1/8	dht	4	4.84	7.31	3.19	2.21191	10.7057	16.1691	7.056	33.9307	21.8	22.2	0.0145817	0.0227807	0.00805413	0.00672385	0.00405183	17.4
23409	O104.1/9	dht	4	4.84	7.31	3.19	2.21191	10.7057	16.1691	7.056	33.9307	22.8	20.5	0.00962544	0.0188535	0.00714474	0.00890526	0.00277588	16.8
23410	OSO113.6/9	dht	5	4.93	3.06	7.8	2.08036	10.2562	6.36589	16.2268	32.8488	24.6	24	0.0114919	0.0161606	0.00610976	0.00659065	0.00269715	18.8
23411	O103.1/6	dht	5	4.93	3.06	7.8	2.08036	10.2562	6.36589	16.2268	32.8488	23.7	22.3	0.0127612	0.0237435	0.00825785	0.00836498	0.00255443	18.2
23412	O103.1/7	dht	5	4.93	3.06	7.8	2.08036	10.2562	6.36589	16.2268	32.8488	24.5	21.9	0.0122902	0.0168694	0.00767265	0.00670163	0.00275143	17.7
23413	OSO121.2/6	dht	8	2.09	8.87	4.68	2.49385	5.21214	22.1204	11.6712	39.0038	24.02	19.3	0.0132789	0.0188072	0.00882515	0.00600666	0.00360033	18
23414	OSO121.2/8	dht	8	2.09	8.87	4.68	2.49385	5.21214	22.1204	11.6712	39.0038	23.04	17.9	0.00997309	0.0110282	0.00684158	0.00400521	0.00269575	17.9
23415	OSO121.2/9	dht	9	6.27	4.47	4.72	2.19171	13.742	9.79693	10.3449	33.8838	23.6	21.1	0.0137983	0.0173377	0.00779364	0.00753983	0.00309915	17.2
23416	OSO121.2/10	dht	9	6.27	4.47	4.72	2.19171	13.742	9.79693	10.3449	33.8838	22.37	19.9	0.0120465	0.0167322	0.00735896	0.00796379	0.00249665	17.3
23417	OSO121.2/10+1	dht	9	6.27	4.47	4.72	2.19171	13.742	9.79693	10.3449	33.8838	24.24	17	0.0111943	0.0141976	0.0049769	0.00672401	0.0021151	19.2
23418	O101.2/3	blank	9	6.27	4.47	4.72	2.21544	13.8908	9.903	10.4569	34.2507	21.65	18.2	0.0140485	0.0164891	0.00710254	0.00585266	0.00352055	17.1
23419	O101.2/5	blank	9	6.27	4.47	4.72	2.21544	13.8908	9.903	10.4569	34.2507	21.71	19.1	0.00969784	0.0144689	0.00531783	0.00381161	0.00318885	17.1
23420	O101.2/2	blank	9	6.27	4.47	4.72	2.21544	13.8908	9.903	10.4569	34.2507	20.9	19.4	0.0108536	0.0171627	0.00697943	0.00551866	0.00251292	15.9
23421	OSO119.2/6	blank	10	3.43	5.89	6.19	2.23351	7.66094	13.1554	13.8254	34.6418	19.64	19	0.00938035	0.0115061	0.0052612	0.00360947	0.00251578	15.1
23422	O103.2/4	blank	1	8.88	3.03	3.22	2.09091	18.5673	6.33546	6.73273	31.6355	21.51	16.4	0.0107164	0.0119893	0.00469828	0.00391446	0.00204603	17.3
23423	O103.2/8	dht	1	8.88	3.03	3.22	1.99089	17.6791	6.03241	6.41068	30.1222	22.18	18.2	0.00894454	0.01545	0.00463977	0.0047385	0.00235933	17.5
23424	O103.2/9	dht	1	8.88	3.03	3.22	1.99089	17.6791	6.03241	6.41068	30.1222	21.35	17.7	0.0102379	0.0142885	0.00444778	0.0052267	0.00184918	17.2
23425	OSO119.2/7	dht	10	3.43	5.89	6.19	2.40126	8.23631	14.1434	14.8638	37.2435	24.07	24	0.0173112	0.0290486	0.0118322	0.0121982	0.00212547	18.1
23426	OSO119.2/8	dht	10	3.43	5.89	6.19	2.40126	8.23631	14.1434	14.8638	37.2435	21.33	19.5	0.0101144	0.00941163	0.0053038	0.0047473	0.00183638	16.7
23427	OSO119.2/9	dht	10	3.43	5.89	6.19	2.40126	8.23631	14.1434	14.8638	37.2435	23.17	19.1	0.0120207	0.0164204	0.00799655	0.00815883	0.00195684	18
23428	O103.2/7	blank	2	0.74	11.62	3.23	3.64124	2.69452	42.3112	11.7612	56.7669	16.4	27.5	0.0101305	0.00916402	0.00367561	0.0025872	0.00326463	13.5
23464	OSO119.2/5	blank	10	3.43	5.89	6.19	2.23351	7.66094	13.1554	13.8254	34.6418	20.8	19.3	0.0143447	0.0171654	0.00853365	0.00527212	0.00401971	15.8
23465	O103.2/10	dht	2	0.74	11.62	3.23	3.11777	2.30715	36.2285	10.0704	48.6061	19.12	21.9	0.0138713	0.0190199	0.0104158	0.00724948	0.00430753	15.6
23466	OSO118.2/10	blank	4	4.84	7.31	3.19	2.22961	10.7913	16.2984	7.11245	34.2022	19.67	19.8	0.0134626	0.00791967	0.00536451	0.00467717	0.00182511	15.4
23467	OSO118.2/10+1	blank	4	4.84	7.31	3.19	2.22961	10.7913	16.2984	7.11245	34.2022	19.7	19.9	0.0133909	0.0137761	0.00697411	0.00445279	0.00241015	15.8
23468	O104.2/8	dht	2	0.74	11.62	3.23	3.11777	2.30715	36.2285	10.0704	48.6061	17.03	23.4	0.00973928	0.0164422	0.00398708	0.00687317	0.00300117	14.6
23469	O103.2/5	blank	1	8.88	3.03	3.22	2.09091	18.5673	6.33546	6.73273	31.6355	21.84	16.3	0.00729212	0.00757051	0.00343956	0.00202198	0.00191758	17.5
23470	OSO119.2/4	blank	10	3.43	5.89	6.19	2.23351	7.66094	13.1554	13.8254	34.6418	18.98	18.7	0.0122471	0.0142487	0.00653952	0.00238514	0.00219652	14.7
23471	O103.2/6	blank	2	0.74	11.62	3.23	3.64124	2.69452	42.3112	11.7612	56.7669	21.41	25.6	0.0170093	0.00236857	0.0102083	0.00752125	0.00349556	15.5
23472	O3B.5/4	dht	5	4.93	3.06	7.8	2.09181	10.3126	6.40094	16.3161	33.0297	22.42	20.4	0.0115901	0.0191053	0.00611864	0.00631579	0.00215879	17
23473	O3B.5/5	dht	5	4.93	3.06	7.8	2.09181	10.3126	6.40094	16.3161	33.0297	25.22	25.1	0.0138584	0.0291082	0.00859159	0.0110365	0.00249921	18.3
23474	O105.1/2	dht	4	4.84	7.31	3.19	2.39636	11.5984	17.5174	7.6444	36.7602	27.05	29.1	0.0261671	0.0306336	0.0114691	0.0106248	0.00248022	19.2
23475	O105.1/3	dht	4	4.84	7.31	3.19	2.39636	11.5984	17.5174	7.6444	36.7602	23.75	24.4	0.0184564	0.0232842	0.0128387	0.00986947	0.00309726	18.2
23476	O105.1/5	blank	5	4.93	3.06	7.8	2.30591	11.3681	7.05609	17.9861	36.4104	23.75	22.3	0.0137385	0.0225326	0.00922779	0.00674526	0.00194147	17.6
23477	O105.1/4	blank	5	4.93	3.06	7.8	2.30591	11.3681	7.05609	17.9861	36.4104	21.9	23.3	0.0101968	0.0175233	0.00736941	0.00502603	0.00383242	17.2
23478	O106.1/4	blank	6	0.74	7.46	7.8	2.71559	2.00954	20.2583	21.1816	43.4494	23.3	21	0.0171777	0.0233077	0.0128382	0.00938841	0.00289356	17.4
23479	O106.1/3	blank	6	0.74	7.46	7.8	2.71559	2.00954	20.2583	21.1816	43.4494	22.8	21.4	0.0143285	0.0253654	0.011082	0.0074693	0.00266667	17.1
23480	O2B.4/4	dht	6	0.74	7.46	7.8	3.41845	2.52965	25.5017	26.6639	54.6952	22.87	21.2	0.0108841	0.0207739	0.00782204	0.00956493	0.00230477	18.1
23481	O2B.4/5	dht	6	0.74	7.46	7.8	3.41845	2.52965	25.5017	26.6639	54.6952	21.64	23.6	0.0121294	0.0236927	0.00894131	0.0104575	0.00266174	16.5
23482	O106.1/5	dht	7	2.09	4.47	9.26	2.82365	5.90143	12.6217	26.147	44.6702	25.6	26	0.018807	0.0305664	0.0105633	0.0133453	0.00293203	18.2
23483	O101.3/5	blank	7	2.09	4.47	9.26	2.66324	5.56618	11.9047	24.6616	42.1325	21.39	18.4	0.0113146	0.0133955	0.00827723	0.00454932	0.00234596	17.1
23484	O100.6/5	blank	8	2.09	8.87	4.68	2.6167	5.4689	23.2101	12.2462	40.9252	24.04	21.1	0.0173598	0.0240865	0.0142092	0.00885316	0.00313561	17.4
23485	OSO121.3/9	dht	9	6.27	4.47	4.72	2.58089	16.1822	11.5366	12.1818	39.9006	23.8	20.6	0.0141244	0.0109412	0.00868361	0.00740714	0.00253277	18.9
23486	O4.6/3	dht	7	2.09	4.47	9.26	2.72802	5.70155	12.1942	25.2614	43.1572	22.89	19.9	0.00916033	0.0140398	0.00462254	0.00425775	0.00284054	18.3
23487	OSO121.3/6	dht	8	2.09	8.87	4.68	2.39601	5.00766	21.2526	11.2133	37.4736	23.57	21.3	0.0152796	0.0240475	0.00924905	0.00841748	0.00327111	17.5
23488	OSO121.3/8	dht	8	2.09	8.87	4.68	2.39601	5.00766	21.2526	11.2133	37.4736	24.56	20	0.0146678	0.0168815	0.0103282	0.0110362	0.00402687	18.2
23489	O100.6/6	blank	8	2.09	8.87	4.68	2.6167	5.4689	23.2101	12.2462	40.9252	24.27	22.4	0.0130247	0.0230115	0.0121755	0.00764854	0.00269468	18.5
23490	OSO113.8/2	blank	9	6.27	4.47	4.72	2.32691	14.5897	10.4013	10.983	35.974	19.54	20.4	0.0123756	0.0130803	0.00582805	0.00285056	0.00227329	15.1
23491	OSO113.8/3	blank	9	6.27	4.47	4.72	2.32691	14.5897	10.4013	10.983	35.974	22.51	23.4	0.019247	0.0223807	0.0098534	0.00859174	0.00281031	16.2
23492	O100.6/7	blank	7	2.09	4.47	9.26	2.67473	5.59018	11.956	24.768	42.3142	22.46	16.8	0.00940116	0.00720525	0.00489403	0.00238958	0.00263802	18.4
23493	OSO120.2/6	blank	10	3.43	5.89	6.19	2.44009	8.36949	14.3721	15.1041	37.8457	18.81	17.3	0.0106422	0.00658214	0.0038437	0.00396013	0.00322435	15
23494	O106.2/7	dht	10	3.43	5.89	6.19	2.37929	8.16095	14.014	14.7278	36.9027	24.12	24	0.0167119	0.0235771	0.011301	0.0098524	0.00356219	18.3
23495	O106.2/8	dht	10	3.43	5.89	6.19	2.37929	8.16095	14.014	14.7278	36.9027	22.25	22.9	0.0179133	0.0222769	0.0109043	0.00914157	0.00366337	16.9
23496	O106.2/9	dht	10	3.43	5.89	6.19	2.37929	8.16095	14.014	14.7278	36.9027	22.88	20.5	0.0108435	0.0202762	0.00606206	0.00626136	0.00400656	18.1
23497	O106.2/6	dht	9	6.27	4.47	4.72	2.58089	16.1822	11.5366	12.1818	39.9006	23.23	17.1	0.0134864	0.0147947	0.00565131	0.00697632	0.00337925	18.1
23498	O106.2/10	blank	10	3.43	5.89	6.19	2.44009	8.36949	14.3721	15.1041	37.8457	21.22	17.8	0.0137719	0.0150806	0.00853063	0.00482705	0.0026197	16.9
23499	oso113.10/6	blank	1	8.88	3.03	3.22	2.2189	19.7038	6.72326	7.14485	33.5719	22.76	21.8	0.0140593	0.0112562	0.00516564	0.00446265	0.00229262	18.8
23500	oso113.10/7	blank	1	8.88	3.03	3.22	2.2189	19.7038	6.72326	7.14485	33.5719	21.41	18.4	0.0113087	0.00989164	0.0050822	0.00367725	0.00239935	18
23501	oso121.4/5	dht	1	8.88	3.03	3.22	2.14769	19.0715	6.50749	6.91555	32.4945	23.81	17.1	0.00984208	0.00755145	0.0032037	0.00414532	0.00209786	18.3
23502	oso121.4/6	dht	1	8.88	3.03	3.22	2.14769	19.0715	6.50749	6.91555	32.4945	22.93	17.5	0.00902399	0.00677802	0.00422416	0.00461928	0.0022826	17.7
23503	oso121.4/7	dht	1	8.88	3.03	3.22	2.14769	19.0715	6.50749	6.91555	32.4945	22.32	17.4	0.0102249	0.00834812	0.00317787	0.00408916	0.00200493	17.4
23504	oso118.4/6	blank	2	0.74	11.62	3.23	4.43029	3.27841	51.4799	14.3098	69.0682	23.73	23.9	0.0191812	0.0309874	0.0151997	0.00912937	0.00279351	16.9
23505	oso118.4/8	blank	2	0.74	11.62	3.23	4.43029	3.27841	51.4799	14.3098	69.0682	20.22	21.2	0.0139827	0.0174298	0.0100618	0.00916864	0.00262216	15.4
23506	oso118.4/7	blank	2	0.74	11.62	3.23	4.43029	3.27841	51.4799	14.3098	69.0682	22.31	23.8	0.0192089	0.0205854	0.0111986	0.0119525	0.00306141	16.7
23507	o103.4/6	dht	2	0.74	11.62	3.23	3.09248	2.28843	35.9346	9.9887	48.2117	22.6	24.2	0.0153031	0.0191544	0.00820442	0.00965885	0.00367566	17
23508	o103.4/7	dht	2	0.74	11.62	3.23	3.09248	2.28843	35.9346	9.9887	48.2117	22.42	25.1	0.0224398	0.0202119	0.0109839	0.00998394	0.0038537	16.6
23509	oso121.4/8	dht	2	0.74	11.62	3.23	3.09248	2.28843	35.9346	9.9887	48.2117	22.47	28.7	0.0190276	0.0283382	0.0121486	0.0110663	0.00365821	15.8
23510	o104.4/7	blank	4	4.84	7.31	3.19	2.4199	11.7123	17.6895	7.7195	37.1213	23	25	0.0136209	0.0179904	0.00702652	0.00618522	0.00267739	16.5
23511	oso119.4/5	blank	4	4.84	7.31	3.19	2.48736	12.0388	18.1826	7.93467	38.1561	24.56	20.5	0.0135391	0.0159544	0.00763436	0.00484324	0.00276873	18.5
23512	o105.4/5	dht	4	4.84	7.31	3.19	2.41886	11.7073	17.6818	7.71615	37.1053	24.9	23.4	0.0167787	0.0257217	0.0122096	0.00967309	0.00392691	18.7
23513	o105.4/6	dht	4	4.84	7.31	3.19	2.41886	11.7073	17.6818	7.71615	37.1053	23.1	23.1	0.0148944	0.0177004	0.0102931	0.0123286	0.00226147	17.7
23514	o101.5/7	dht	5	4.93	3.06	7.8	2.26086	11.146	6.91822	17.6347	35.6989	24.67	23.2	0.015938	0.0211123	0.0106421	0.00935225	0.00296109	17.9
23515	o101.5/8	dht	5	4.93	3.06	7.8	2.26086	11.146	6.91822	17.6347	35.6989	28.74	21.9	0.0241778	0.0433187	0.0118539	0.0165198	0.00312839	17.7
23516	oso119.4/4	blank	4	4.84	7.31	3.19	2.48736	12.0388	18.1826	7.93467	38.1561	21.8	29	0.0135372	0.0163596	0.00651101	0.00564862	0.00298761	20.5
23517	oso119.4/3	blank	5	4.93	3.06	7.8	2.21414	10.9157	6.77528	17.2703	34.9613	22.2	25.4	0.0113793	0.0133144	0.00631532	0.00544505	0.00303829	16.1
23518	o101.5/4	blank	5	4.93	3.06	7.8	2.21414	10.9157	6.77528	17.2703	34.9613	21.13	24.8	0.00973497	0.0133218	0.0064425	0.00415807	0.00250071	17.6
23519	o101.5/5	blank	5	4.93	3.06	7.8	2.21414	10.9157	6.77528	17.2703	34.9613	21.94	18.1	0.0112944	0.0146477	0.00591067	0.00302644	0.00245716	16.4
23520	o105.4/7	dht	4	4.84	7.31	3.19	2.41886	11.7073	17.6818	7.71615	37.1053	23.6	20.2	0.0136331	0.0162093	0.00765254	0.00598432	0.00349619	17.3
23521	o104.5/10	blank	6	0.74	7.46	7.8	2.73089	2.02086	20.3725	21.301	43.6943	21	21.8	0.0134486	0.0168814	0.00872381	0.00700762	0.00270905	14.1
23522	o104.5/6	dht	6	0.74	7.46	7.8	2.56857	1.90074	19.1615	20.0349	41.0971	21.35	25.3	0.0123714	0.0197892	0.0067363	0.0083466	0.00362295	14.7
23523	o104.5/7	dht	6	0.74	7.46	7.8	2.56857	1.90074	19.1615	20.0349	41.0971	22.5	24	0.0138049	0.0194244	0.00877022	0.00951111	0.00275067	15.9
23524	o104.5/9	blank	6	0.74	7.46	7.8	2.73089	2.02086	20.3725	21.301	43.6943	22.63	21.7	0.013726	0.0228458	0.0129076	0.00734512	0.00271189	15.4
23525	o104.5/10+1	blank	6	0.74	7.46	7.8	2.73089	2.02086	20.3725	21.301	43.6943	22.39	21.1	0.0114685	0.0178057	0.00535552	0.00525681	0.00195846	17
23526	oso113.11/2	dht	5	4.93	3.06	7.8	2.36205	11.6449	7.22787	18.424	37.2967	22.72	22.1	0.013184	0.0131184	0.00616373	0.0066118	0.00296611	17.2
23527	o103.5/7	dht	7	2.09	4.47	9.26	2.69249	5.6273	12.0354	24.9324	42.5951	24.11	21.6	0.0120846	0.0173239	0.00775197	0.00688552	0.00228909	18.3
23528	o103.5/8	dht	6	0.74	7.46	7.8	2.69243	1.9924	20.0856	21.001	43.0789	22.26	32.4	0.0176361	0.024425	0.00745463	0.00640341	0.00307233	15.2
23529	o103.5/9	dht	7	2.09	4.47	9.26	2.69249	5.6273	12.0354	24.9324	42.5951	23.43	20.7	0.0094251	0.0170994	0.0061195	0.00533461	0.00236065	18.4
23530	o103.5/5	blank	7	2.09	4.47	9.26	2.41315	5.04349	10.7868	22.3458	38.1761	23.18	22.7	0.0126959	0.0206005	0.00895945	0.00882312	0.00167468	16.7
23531	o103.5/4	blank	7	2.09	4.47	9.26	2.41315	5.04349	10.7868	22.3458	38.1761	22.93	23.7	0.0177261	0.0260222	0.0146655	0.00656563	0.00192979	16.9
23532	o103.5/6	blank	7	2.09	4.47	9.26	2.41315	5.04349	10.7868	22.3458	38.1761	21.59	22.2	0.0115785	0.0236943	0.0107462	0.00679713	0.00220287	16.1
23533	oso118.5/6	blank	8	2.09	8.87	4.68	2.58314	5.39877	22.9125	12.0891	40.4004	25.5	26.5	0.0181416	0.0243953	0.0104929	0.00858902	0.00306588	17.8
23534	oso118.5/5	blank	8	2.09	8.87	4.68	2.58314	5.39877	22.9125	12.0891	40.4004	22.38	24.3	0.0125438	0.0175031	0.00803753	0.00832931	0.00257373	16.5
23535	oso118.5/10	dht	8	2.09	8.87	4.68	2.82324	5.90057	25.0421	13.2128	44.1554	32.66	36.2	0.0313625	0.049793	0.0167633	0.0160677	0.00475597	20.6
23536	oso118.5/10+1	dht	8	2.09	8.87	4.68	2.82324	5.90057	25.0421	13.2128	44.1554	25.97	26.4	0.0162384	0.017742	0.0126203	0.00934039	0.00239122	18.7
23537	oso117.3/7	blank	9	6.27	4.47	4.72	2.3837	14.9458	10.6552	11.2511	36.8521	21.27	19.9	0.00908557	0.0100762	0.00736577	0.00552656	0.00015811	16.9
23538	oso117.3/9	blank	9	6.27	4.47	4.72	2.3837	14.9458	10.6552	11.2511	36.8521	20.47	18.5	0.013618	0.0146991	0.00612262	0.00573034	0.00196629	16
23539	o106.4/6	blank	10	3.43	5.89	6.19	2.51952	8.64197	14.84	15.5959	39.0778	20.93	20.8	0.0138065	0.0152986	0.000810416	0.00571429	0.00220296	16.3
23540	oso117.3/8	blank	9	6.27	4.47	4.72	2.3837	14.9458	10.6552	11.2511	36.8521	21.43	21.1	0.0118213	0.0141829	0.00737284	0.0055315	0.00233784	16.9
23541	oso118.5/8	dht	7	2.09	4.47	9.26	2.65212	5.54292	11.855	24.5586	41.9565	26.73	35.3	0.0173595	0.0346502	0.0104321	0.0143027	0.00222746	18.8
23542	oso117.3/4	dht	8	2.09	8.87	4.68	2.82324	5.90057	25.0421	13.2128	44.1554	25.83	30	0.01706	0.0368041	0.00909756	0.0144286	0.00259969	18.7
23543	oso117.3/5	dht	9	6.27	4.47	4.72	2.45974	15.4225	10.995	11.61	38.0275	23.79	20	0.00987053	0.0164258	0.00663598	0.00820135	0.00260614	19.3
23544	o106.4/9	dht	9	6.27	4.47	4.72	2.45974	15.4225	10.995	11.61	38.0275	22.65	21.8	0.0118512	0.0204071	0.00969713	0.00849845	0.00206711	17.1
23545	oso117.3/6	dht	9	6.27	4.47	4.72	2.45974	15.4225	10.995	11.61	38.0275	23.78	20.1	0.016471	0.020603	0.00889823	0.00942262	0.00263709	19
23546	o106.4/5	blank	10	3.43	5.89	6.19	2.51952	8.64197	14.84	15.5959	39.0778	21	22.9	0.0139524	0.0127833	0.00664524	0.00578762	0.00188762	16.8
23547	o106.4/7	blank	10	3.43	5.89	6.19	2.51952	8.64197	14.84	15.5959	39.0778	22.59	24.2	0.0157384	0.020367	0.00766003	0.00628243	0.00303187	17.2
23548	0106.4/10	dht	10	3.43	5.89	6.19	2.67762	9.18423	15.7712	16.5745	41.5299	28.9	33	0.0252907	0.0324467	0.0125713	0.018392	0.00429654	19.8
23549	oso118.5/7	blank	8	2.09	8.87	4.68	2.58314	5.39877	22.9125	12.0891	40.4004	26.1	23.3	0.0172352	0.0298008	0.0101843	0.0103831	0.00318046	19
23550	o105.5/5	dht	10	3.43	5.89	6.19	2.65518	9.10726	15.639	16.4356	41.1818	24.82	24.1	0.0183191	0.0210705	0.0124633	0.0142075	0.00351249	16.6
23551	o105.5/6	dht	10	3.43	5.89	6.19	2.65518	9.10726	15.639	16.4356	41.1818	29.17	32.5	0.0259232	0.0410559	0.0159294	0.0208478	0.00367638	18.5
23552	o101.6/7	blank	1	8.88	3.03	3.22	2.27229	20.1779	6.88504	7.31678	34.3798	22.3	21.3	0.0111839	0.013717	0.00759507	0.00526816	0.00176726	16.6
23553	o101.6/8	blank	1	8.88	3.03	3.22	2.27229	20.1779	6.88504	7.31678	34.3798	23.5	23.2	0.0124689	0.019614	0.00480851	0.00660936	0.00262936	17.1
23554	o109.1/4	dht	1	8.88	3.03	3.22	2.27302	20.1844	6.88724	7.31911	34.3907	21.53	20.2	0.0120399	0.0156438	0.00769995	0.00722852	0.00292847	16.5
23555	o109.1/5	dht	2	0.74	11.62	3.23	3.62794	2.68467	42.1566	11.7182	56.5595	23.47	24.1	0.0153464	0.027081	0.0142412	0.0126954	0.00366851	17.4
23556	o108.1/7	dht	5	4.93	3.06	7.8	2.22841	10.9861	6.81894	17.3816	35.1866	25.5	22.2	0.0106792	0.0212918	0.00989922	0.00938784	0.00242039	19.4
23557	oso113.12/4	blank	4	4.84	7.31	3.19	2.876	13.9198	21.0236	9.17444	44.1178	20.79	26.4	0.0184449	0.00637172	0.0104281	0.00633911	0.00235113	15.9
23558	oso126.1/7	blank	5	4.93	3.06	7.8	2.53086	12.4771	7.74442	19.7407	39.9622	23.23	28	0.0164585	0.0282372	0.0111804	0.00963797	0.00302841	16.3
23559	oso126.1/8	blank	5	4.93	3.06	7.8	2.53086	12.4771	7.74442	19.7407	39.9622	23.31	23.9	0.0154303	0.0262999	0.0101343	0.0108743	0.00218704	17
23560	o108.1/5	blank	2	0.74	11.62	3.23	4.127	3.05398	47.9557	13.3302	64.3399	24.24	32.3	0.0185103	0.0376485	0.00191254	0.00985932	0.00353259	15.6
23561	oso113.12/3	blank	4	4.84	7.31	3.19	2.876	13.9198	21.0236	9.17444	44.1178	32.75	34.6	0.0317481	0.042429	0.019055	0.0182379	0.00321282	21
23562	o109.1/6	dht	2	0.74	11.62	3.23	3.62794	2.68467	42.1566	11.7182	56.5595	23.32	25.7	0.0179751	0.0248461	0.0136424	0.0117213	0.00431003	16.9
23563	o108.1/3	blank	2	0.74	11.62	3.23	4.127	3.05398	47.9557	13.3302	64.3399	22.99	33	0.019642	0.0395059	0.015846	0.0115241	0.00284906	16.2
23564	o109.1/8	dht	4	4.84	7.31	3.19	2.88071	13.9427	21.058	9.18948	44.1902	26.89	24.6	0.0208791	0.0298141	0.0140394	0.0135218	0.00292004	19.6
23565	o109.1/7	dht	4	4.84	7.31	3.19	2.88071	13.9427	21.058	9.18948	44.1902	23.87	22.3	0.0187235	0.0207093	0.00980436	0.00713196	0.00232384	18.1
23566	o3b.9/1	blank	7	2.09	4.47	9.26	2.58829	5.40952	11.5696	23.9675	40.9467	23.9	24.4	0.0161967	0.0228561	0.00826569	0.0072159	0.00248075	18.2
23567	o103.6/7	blank	6	0.74	7.46	7.8	2.78125	2.05812	20.7481	21.6938	44.5	24.42	25.4	0.0180475	0.0246581	0.0124402	0.00879075	0.00289967	17.3
23568	o103.6/9	dht	5	4.93	3.06	7.8	2.31214	11.3989	7.07516	18.0347	36.5087	19.14	22.1	0.00969592	0.0116034	0.00384953	0.00485162	0.00289864	15.2
23569	oso118.6/10	dht	6	0.74	7.46	7.8	3.14729	2.32899	23.4788	24.5488	50.3566	27.94	24.5	0.0250608	0.027082	0.0130737	0.0139155	0.00394703	20.8
23570	oso118.6/7	dht	7	2.09	4.47	9.26	2.76679	5.78258	12.3675	25.6204	43.7706	26.26	26.9	0.0178035	0.0323241	0.0101748	0.0125209	0.00261919	19.3
23571	oso118.6/8	dht	7	2.09	4.47	9.26	2.76679	5.78258	12.3675	25.6204	43.7706	28.2	24.9	0.012723	0.0257465	0.00995035	0.0129202	0.00269489	20.5
23572	o3b.9/2	blank	1	8.88	3.03	3.22	2.25556	20.0293	6.83433	7.26289	34.1266	21.57	17.6	0.0119425	0.0141975	0.00564859	0.00378396	0.00258693	17.1
23573	o103.6/8	blank	6	0.74	7.46	7.8	2.78125	2.05812	20.7481	21.6938	44.5	22.23	25.4	0.0117962	0.0182047	0.00641745	0.00477193	0.00320873	17.3
23574	oso118.6/6	dht	6	0.74	7.46	7.8	3.14729	2.32899	23.4788	24.5488	50.3566	23.2	19.9	0.0105466	0.0145987	0.00786336	0.00610086	0.00276121	17.7
23575	oso127.1/4	blank	9	6.27	4.47	4.72	2.43421	15.2625	10.8809	11.4895	37.633	20.84	21.9	0.0113488	0.0125547	0.00678503	0.00413148	0.00230854	16.1
23576	o109.2/7	dht	1	8.88	3.03	3.22	2.32056	20.6065	7.03128	7.47219	35.11	23.72	20.3	0.00862605	0.00986046	0.00353794	0.00381788	0.00204806	19.3
23577	oso127.1/6	dht	8	2.09	8.87	4.68	2.68198	5.60535	23.7892	12.5517	41.9462	28.83	32.2	0.0294485	0.0387305	0.0157038	0.0144096	0.00544121	19
23578	oso127.1/7	dht	8	2.09	8.87	4.68	2.68198	5.60535	23.7892	12.5517	41.9462	25.31	27.9	0.0173777	0.0278886	0.0124113	0.0143915	0.00377914	17.8
23579	o104.6/9	dht	10	3.43	5.89	6.19	2.60294	8.92807	15.3313	16.1122	40.3715	23.65	25.7	0.014323	0.0245311	0.00729091	0.0128879	0.00313531	17.1
23580	o104.6/6	blank	10	3.43	5.89	6.19	2.94107	10.0879	17.3229	18.2052	45.616	22.82	23	0.0106564	0.0150675	0.00649255	0.00536941	0.00185018	17.7
23663	o104.6/8	blank	10	3.43	5.89	6.19	2.94107	10.0879	17.3229	18.2052	45.616	23.76	22.5	0.018362	0.0222862	0.0115383	0.00816835	0.00203283	18.1
23664	o106.5/7	blank	7	2.09	4.47	9.26	2.50452	5.23445	11.1952	23.1919	39.6216	24.11	21	0.013932	0.0154305	0.00701701	0.00508005	0.00251016	18.6
23665	oso127.1/3	blank	8	2.09	8.87	4.68	2.43421	5.08751	21.5915	11.3921	38.0711	22.31	22.6	0.0162869	0.0197266	0.0136867	0.00880726	0.00341147	16.4
23666	oso127.1/5	blank	9	6.27	4.47	4.72	2.83193	17.7562	12.6587	13.3667	43.7816	22	19.3	0.012025	0.0112782	0.00732455	0.00455364	0.00262773	17.8
23667	oso128.1/6	dht	9	6.27	4.47	4.72	2.83193	17.7562	12.6587	13.3667	43.7816	26.68	19	0.0119498	0.0180105	0.00850337	0.00854535	0.0037054	20.8
23668	oso128.1/7	dht	9	6.27	4.47	4.72	2.76436	17.3325	12.3567	13.0478	42.737	24.82	25.1	0.0172836	0.0235524	0.0109017	0.0115536	0.0032643	18.3
23669	oso128.1/5	blank	8	2.09	8.87	4.68	2.76436	5.77751	24.5198	12.9372	43.2345	24.01	19.9	0.0156864	0.0205389	0.0107788	0.00709288	0.00288671	17.8
23670	o109.2/10	dht	10	3.43	5.89	6.19	2.60294	8.92807	15.3313	16.1122	40.3715	23.25	23.2	0.0126503	0.0153763	0.00574366	0.0049471	0.00247226	17.9

## Sheet: Figure 3
Figure 3 a-d
ANZAC ID	Mouse ID	treatment	diet	diet.P	diet.C	diet.F	ave.intake	intake.P	intake.C	intake.F	intake.E
23363	O4.4/9	dht	1	8.88	3.03	3.22	1.95343	17.3464	5.91889	6.29004	29.5554
23364	O4.4/10	dht	1	8.88	3.03	3.22	1.95343	17.3464	5.91889	6.29004	29.5554
23365	O4.4/8	dht	1	8.88	3.03	3.22	1.95343	17.3464	5.91889	6.29004	29.5554
23366	O4.4/6	blank	1	8.88	3.03	3.22	1.96829	17.4784	5.96391	6.33788	29.7802
23367	O4.4/7	blank	1	8.88	3.03	3.22	1.96829	17.4784	5.96391	6.33788	29.7802
23368	O4.4/4	blank	1	8.88	3.03	3.22	1.96829	17.4784	5.96391	6.33788	29.7802
23369	O3B.4/3	blank	2	0.74	11.62	3.23	2.56115	1.89525	29.7605	8.27251	39.9283
23370	O3B.4/4	blank	2	0.74	11.62	3.23	2.56115	1.89525	29.7605	8.27251	39.9283
23371	O3B.4/5	blank	2	0.74	11.62	3.23	2.56115	1.89525	29.7605	8.27251	39.9283
23372	O100.5/8	blank	3	0.75	3.06	12.19	3.12189	2.34142	9.55297	38.0558	49.9502
23373	O100.5/7	blank	3	0.75	3.06	12.19	3.12189	2.34142	9.55297	38.0558	49.9502
23374	O100.5/5	dht	2	0.74	11.62	3.23	2.8177	2.0851	32.7417	9.10118	43.928
23375	O3B.4/6	dht	2	0.74	11.62	3.23	2.8177	2.0851	32.7417	9.10118	43.928
23376	O3B.4/7	dht	2	0.74	11.62	3.23	2.8177	2.0851	32.7417	9.10118	43.928
23377	O2B.3/4	blank	3	0.75	3.06	12.19	3.12189	2.34142	9.55297	38.0558	49.9502
23378	O101.1/5	blank	4	4.84	7.31	3.19	2.11609	10.2419	15.4686	6.75033	32.4609
23379	O101.1/6	blank	4	4.84	7.31	3.19	2.11609	10.2419	15.4686	6.75033	32.4609
23380	OSO117.1/7	blank	8	2.09	8.87	4.68	2.06574	4.31739	18.3231	9.66765	32.3081
23381	OSO118.1/6	blank	7	2.09	4.47	9.26	2.28257	4.77058	10.2031	21.1366	36.1103
23382	OSO118.1/7	blank	7	2.09	4.47	9.26	2.28257	4.77058	10.2031	21.1366	36.1103
23383	O101.1/3	dht	3	0.75	3.06	12.19	3.5831	2.68732	10.9643	43.678	57.3296
23384	O2B.3/5	dht	3	0.75	3.06	12.19	3.5831	2.68732	10.9643	43.678	57.3296
23385	O2B.3/6	dht	3	0.75	3.06	12.19	3.5831	2.68732	10.9643	43.678	57.3296
23386	O101.1/4	blank	4	4.84	7.31	3.19	2.11609	10.2419	15.4686	6.75033	32.4609
23387	O103.1/5	blank	5	4.93	3.06	7.8	2.0905	10.3062	6.39694	16.3059	33.0091
23388	O104.1/7	blank	5	4.93	3.06	7.8	2.0905	10.3062	6.39694	16.3059	33.0091
23389	OSO120.1/2	dht	8	2.09	8.87	4.68	2.49702	5.21877	22.1486	11.6861	39.0534
23390	OSO113.6/7	blank	6	0.74	7.46	7.8	2.50128	1.85094	18.6595	19.5099	40.0204
23391	OSO113.6/8	blank	6	0.74	7.46	7.8	2.50128	1.85094	18.6595	19.5099	40.0204
23392	OSO118.1/8	blank	7	2.09	4.47	9.26	2.28257	4.77058	10.2031	21.1366	36.1103
23393	OSO117.1/6	blank	8	2.09	8.87	4.68	2.06574	4.31739	18.3231	9.66765	32.3081
23394	OSO117.1/8	blank	8	2.09	8.87	4.68	2.06574	4.31739	18.3231	9.66765	32.3081
23395	OSO113.6/6	blank	6	0.74	7.46	7.8	2.50128	1.85094	18.6595	19.5099	40.0204
23396	O101.1/7	dht	4	4.84	7.31	3.19	2.21191	10.7057	16.1691	7.056	33.9307
23397	OSO117.1/5	dht	7	2.09	4.47	9.26	2.48509	5.19383	11.1083	23.0119	39.3141
23398	OSO121.1/7	dht	6	0.74	7.46	7.8	2.62209	1.94035	19.5608	20.4523	41.9535
23399	OSO121.1/6	dht	6	0.74	7.46	7.8	2.62209	1.94035	19.5608	20.4523	41.9535
23400	OSO119.1/6	dht	7	2.09	4.47	9.26	2.48509	5.19383	11.1083	23.0119	39.3141
23401	OSO119.1/7	dht	7	2.09	4.47	9.26	2.48509	5.19383	11.1083	23.0119	39.3141
23406	O103.1/4	blank	5	4.93	3.06	7.8	2.0905	10.3062	6.39694	16.3059	33.0091
23407	OSO119.1/8	dht	6	0.74	7.46	7.8	2.62209	1.94035	19.5608	20.4523	41.9535
23408	O104.1/8	dht	4	4.84	7.31	3.19	2.21191	10.7057	16.1691	7.056	33.9307
23409	O104.1/9	dht	4	4.84	7.31	3.19	2.21191	10.7057	16.1691	7.056	33.9307
23410	OSO113.6/9	dht	5	4.93	3.06	7.8	2.08036	10.2562	6.36589	16.2268	32.8488
23411	O103.1/6	dht	5	4.93	3.06	7.8	2.08036	10.2562	6.36589	16.2268	32.8488
23412	O103.1/7	dht	5	4.93	3.06	7.8	2.08036	10.2562	6.36589	16.2268	32.8488
23413	OSO121.2/6	dht	8	2.09	8.87	4.68	2.49385	5.21214	22.1204	11.6712	39.0038
23414	OSO121.2/8	dht	8	2.09	8.87	4.68	2.49385	5.21214	22.1204	11.6712	39.0038
23415	OSO121.2/9	dht	9	6.27	4.47	4.72	2.19171	13.742	9.79693	10.3449	33.8838
23416	OSO121.2/10	dht	9	6.27	4.47	4.72	2.19171	13.742	9.79693	10.3449	33.8838
23417	OSO121.2/10+1	dht	9	6.27	4.47	4.72	2.19171	13.742	9.79693	10.3449	33.8838
23418	O101.2/3	blank	9	6.27	4.47	4.72	2.21544	13.8908	9.903	10.4569	34.2507
23419	O101.2/5	blank	9	6.27	4.47	4.72	2.21544	13.8908	9.903	10.4569	34.2507
23420	O101.2/2	blank	9	6.27	4.47	4.72	2.21544	13.8908	9.903	10.4569	34.2507
23421	OSO119.2/6	blank	10	3.43	5.89	6.19	2.23351	7.66094	13.1554	13.8254	34.6418
23422	O103.2/4	blank	1	8.88	3.03	3.22	2.09091	18.5673	6.33546	6.73273	31.6355
23423	O103.2/8	dht	1	8.88	3.03	3.22	1.99089	17.6791	6.03241	6.41068	30.1222
23424	O103.2/9	dht	1	8.88	3.03	3.22	1.99089	17.6791	6.03241	6.41068	30.1222
23425	OSO119.2/7	dht	10	3.43	5.89	6.19	2.40126	8.23631	14.1434	14.8638	37.2435
23426	OSO119.2/8	dht	10	3.43	5.89	6.19	2.40126	8.23631	14.1434	14.8638	37.2435
23427	OSO119.2/9	dht	10	3.43	5.89	6.19	2.40126	8.23631	14.1434	14.8638	37.2435
23428	O103.2/7	blank	2	0.74	11.62	3.23	3.64124	2.69452	42.3112	11.7612	56.7669
23464	OSO119.2/5	blank	10	3.43	5.89	6.19	2.23351	7.66094	13.1554	13.8254	34.6418
23465	O103.2/10	dht	2	0.74	11.62	3.23	3.11777	2.30715	36.2285	10.0704	48.6061
23466	OSO118.2/10	blank	4	4.84	7.31	3.19	2.22961	10.7913	16.2984	7.11245	34.2022
23467	OSO118.2/10+1	blank	4	4.84	7.31	3.19	2.22961	10.7913	16.2984	7.11245	34.2022
23468	O104.2/8	dht	2	0.74	11.62	3.23	3.11777	2.30715	36.2285	10.0704	48.6061
23469	O103.2/5	blank	1	8.88	3.03	3.22	2.09091	18.5673	6.33546	6.73273	31.6355
23470	OSO119.2/4	blank	10	3.43	5.89	6.19	2.23351	7.66094	13.1554	13.8254	34.6418
23471	O103.2/6	blank	2	0.74	11.62	3.23	3.64124	2.69452	42.3112	11.7612	56.7669
23472	O3B.5/4	dht	5	4.93	3.06	7.8	2.09181	10.3126	6.40094	16.3161	33.0297
23473	O3B.5/5	dht	5	4.93	3.06	7.8	2.09181	10.3126	6.40094	16.3161	33.0297
23474	O105.1/2	dht	4	4.84	7.31	3.19	2.39636	11.5984	17.5174	7.6444	36.7602
23475	O105.1/3	dht	4	4.84	7.31	3.19	2.39636	11.5984	17.5174	7.6444	36.7602
23476	O105.1/5	blank	5	4.93	3.06	7.8	2.30591	11.3681	7.05609	17.9861	36.4104
23477	O105.1/4	blank	5	4.93	3.06	7.8	2.30591	11.3681	7.05609	17.9861	36.4104
23478	O106.1/4	blank	6	0.74	7.46	7.8	2.71559	2.00954	20.2583	21.1816	43.4494
23479	O106.1/3	blank	6	0.74	7.46	7.8	2.71559	2.00954	20.2583	21.1816	43.4494
23480	O2B.4/4	dht	6	0.74	7.46	7.8	3.41845	2.52965	25.5017	26.6639	54.6952
23481	O2B.4/5	dht	6	0.74	7.46	7.8	3.41845	2.52965	25.5017	26.6639	54.6952
23482	O106.1/5	dht	7	2.09	4.47	9.26	2.82365	5.90143	12.6217	26.147	44.6702
23483	O101.3/5	blank	7	2.09	4.47	9.26	2.66324	5.56618	11.9047	24.6616	42.1325
23484	O100.6/5	blank	8	2.09	8.87	4.68	2.6167	5.4689	23.2101	12.2462	40.9252
23485	OSO121.3/9	dht	9	6.27	4.47	4.72	2.58089	16.1822	11.5366	12.1818	39.9006
23486	O4.6/3	dht	7	2.09	4.47	9.26	2.72802	5.70155	12.1942	25.2614	43.1572
23487	OSO121.3/6	dht	8	2.09	8.87	4.68	2.39601	5.00766	21.2526	11.2133	37.4736
23488	OSO121.3/8	dht	8	2.09	8.87	4.68	2.39601	5.00766	21.2526	11.2133	37.4736
23489	O100.6/6	blank	8	2.09	8.87	4.68	2.6167	5.4689	23.2101	12.2462	40.9252
23490	OSO113.8/2	blank	9	6.27	4.47	4.72	2.32691	14.5897	10.4013	10.983	35.974
23491	OSO113.8/3	blank	9	6.27	4.47	4.72	2.32691	14.5897	10.4013	10.983	35.974
23492	O100.6/7	blank	7	2.09	4.47	9.26	2.67473	5.59018	11.956	24.768	42.3142
23493	OSO120.2/6	blank	10	3.43	5.89	6.19	2.44009	8.36949	14.3721	15.1041	37.8457
23494	O106.2/7	dht	10	3.43	5.89	6.19	2.37929	8.16095	14.014	14.7278	36.9027
23495	O106.2/8	dht	10	3.43	5.89	6.19	2.37929	8.16095	14.014	14.7278	36.9027
23496	O106.2/9	dht	10	3.43	5.89	6.19	2.37929	8.16095	14.014	14.7278	36.9027
23497	O106.2/6	dht	9	6.27	4.47	4.72	2.58089	16.1822	11.5366	12.1818	39.9006
23498	O106.2/10	blank	10	3.43	5.89	6.19	2.44009	8.36949	14.3721	15.1041	37.8457
23499	oso113.10/6	blank	1	8.88	3.03	3.22	2.2189	19.7038	6.72326	7.14485	33.5719
23500	oso113.10/7	blank	1	8.88	3.03	3.22	2.2189	19.7038	6.72326	7.14485	33.5719
23501	oso121.4/5	dht	1	8.88	3.03	3.22	2.14769	19.0715	6.50749	6.91555	32.4945
23502	oso121.4/6	dht	1	8.88	3.03	3.22	2.14769	19.0715	6.50749	6.91555	32.4945
23503	oso121.4/7	dht	1	8.88	3.03	3.22	2.14769	19.0715	6.50749	6.91555	32.4945
23504	oso118.4/6	blank	2	0.74	11.62	3.23	4.43029	3.27841	51.4799	14.3098	69.0682
23505	oso118.4/8	blank	2	0.74	11.62	3.23	4.43029	3.27841	51.4799	14.3098	69.0682
23506	oso118.4/7	blank	2	0.74	11.62	3.23	4.43029	3.27841	51.4799	14.3098	69.0682
23507	o103.4/6	dht	2	0.74	11.62	3.23	3.09248	2.28843	35.9346	9.9887	48.2117
23508	o103.4/7	dht	2	0.74	11.62	3.23	3.09248	2.28843	35.9346	9.9887	48.2117
23509	oso121.4/8	dht	2	0.74	11.62	3.23	3.09248	2.28843	35.9346	9.9887	48.2117
23510	o104.4/7	blank	4	4.84	7.31	3.19	2.4199	11.7123	17.6895	7.7195	37.1213
23511	oso119.4/5	blank	4	4.84	7.31	3.19	2.48736	12.0388	18.1826	7.93467	38.1561
23512	o105.4/5	dht	4	4.84	7.31	3.19	2.41886	11.7073	17.6818	7.71615	37.1053
23513	o105.4/6	dht	4	4.84	7.31	3.19	2.41886	11.7073	17.6818	7.71615	37.1053
23514	o101.5/7	dht	5	4.93	3.06	7.8	2.26086	11.146	6.91822	17.6347	35.6989
23515	o101.5/8	dht	5	4.93	3.06	7.8	2.26086	11.146	6.91822	17.6347	35.6989
23516	oso119.4/4	blank	4	4.84	7.31	3.19	2.48736	12.0388	18.1826	7.93467	38.1561
23517	oso119.4/3	blank	5	4.93	3.06	7.8	2.21414	10.9157	6.77528	17.2703	34.9613
23518	o101.5/4	blank	5	4.93	3.06	7.8	2.21414	10.9157	6.77528	17.2703	34.9613
23519	o101.5/5	blank	5	4.93	3.06	7.8	2.21414	10.9157	6.77528	17.2703	34.9613
23520	o105.4/7	dht	4	4.84	7.31	3.19	2.41886	11.7073	17.6818	7.71615	37.1053
23521	o104.5/10	blank	6	0.74	7.46	7.8	2.73089	2.02086	20.3725	21.301	43.6943
23522	o104.5/6	dht	6	0.74	7.46	7.8	2.56857	1.90074	19.1615	20.0349	41.0971
23523	o104.5/7	dht	6	0.74	7.46	7.8	2.56857	1.90074	19.1615	20.0349	41.0971
23524	o104.5/9	blank	6	0.74	7.46	7.8	2.73089	2.02086	20.3725	21.301	43.6943
23525	o104.5/10+1	blank	6	0.74	7.46	7.8	2.73089	2.02086	20.3725	21.301	43.6943
23526	oso113.11/2	dht	5	4.93	3.06	7.8	2.36205	11.6449	7.22787	18.424	37.2967
23527	o103.5/7	dht	7	2.09	4.47	9.26	2.69249	5.6273	12.0354	24.9324	42.5951
23528	o103.5/8	dht	6	0.74	7.46	7.8	2.69243	1.9924	20.0856	21.001	43.0789
23529	o103.5/9	dht	7	2.09	4.47	9.26	2.69249	5.6273	12.0354	24.9324	42.5951
23530	o103.5/5	blank	7	2.09	4.47	9.26	2.41315	5.04349	10.7868	22.3458	38.1761
23531	o103.5/4	blank	7	2.09	4.47	9.26	2.41315	5.04349	10.7868	22.3458	38.1761
23532	o103.5/6	blank	7	2.09	4.47	9.26	2.41315	5.04349	10.7868	22.3458	38.1761
23533	oso118.5/6	blank	8	2.09	8.87	4.68	2.58314	5.39877	22.9125	12.0891	40.4004
23534	oso118.5/5	blank	8	2.09	8.87	4.68	2.58314	5.39877	22.9125	12.0891	40.4004
23535	oso118.5/10	dht	8	2.09	8.87	4.68	2.82324	5.90057	25.0421	13.2128	44.1554
23536	oso118.5/10+1	dht	8	2.09	8.87	4.68	2.82324	5.90057	25.0421	13.2128	44.1554
23537	oso117.3/7	blank	9	6.27	4.47	4.72	2.3837	14.9458	10.6552	11.2511	36.8521
23538	oso117.3/9	blank	9	6.27	4.47	4.72	2.3837	14.9458	10.6552	11.2511	36.8521
23539	o106.4/6	blank	10	3.43	5.89	6.19	2.51952	8.64197	14.84	15.5959	39.0778
23540	oso117.3/8	blank	9	6.27	4.47	4.72	2.3837	14.9458	10.6552	11.2511	36.8521
23541	oso118.5/8	dht	7	2.09	4.47	9.26	2.65212	5.54292	11.855	24.5586	41.9565
23542	oso117.3/4	dht	8	2.09	8.87	4.68	2.82324	5.90057	25.0421	13.2128	44.1554
23543	oso117.3/5	dht	9	6.27	4.47	4.72	2.45974	15.4225	10.995	11.61	38.0275
23544	o106.4/9	dht	9	6.27	4.47	4.72	2.45974	15.4225	10.995	11.61	38.0275
23545	oso117.3/6	dht	9	6.27	4.47	4.72	2.45974	15.4225	10.995	11.61	38.0275
23546	o106.4/5	blank	10	3.43	5.89	6.19	2.51952	8.64197	14.84	15.5959	39.0778
23547	o106.4/7	blank	10	3.43	5.89	6.19	2.51952	8.64197	14.84	15.5959	39.0778
23548	0106.4/10	dht	10	3.43	5.89	6.19	2.67762	9.18423	15.7712	16.5745	41.5299
23549	oso118.5/7	blank	8	2.09	8.87	4.68	2.58314	5.39877	22.9125	12.0891	40.4004
23550	o105.5/5	dht	10	3.43	5.89	6.19	2.65518	9.10726	15.639	16.4356	41.1818
23551	o105.5/6	dht	10	3.43	5.89	6.19	2.65518	9.10726	15.639	16.4356	41.1818
23552	o101.6/7	blank	1	8.88	3.03	3.22	2.27229	20.1779	6.88504	7.31678	34.3798
23553	o101.6/8	blank	1	8.88	3.03	3.22	2.27229	20.1779	6.88504	7.31678	34.3798
23554	o109.1/4	dht	1	8.88	3.03	3.22	2.27302	20.1844	6.88724	7.31911	34.3907
23555	o109.1/5	dht	2	0.74	11.62	3.23	3.62794	2.68467	42.1566	11.7182	56.5595
23556	o108.1/7	dht	5	4.93	3.06	7.8	2.22841	10.9861	6.81894	17.3816	35.1866
23557	oso113.12/4	blank	4	4.84	7.31	3.19	2.876	13.9198	21.0236	9.17444	44.1178
23558	oso126.1/7	blank	5	4.93	3.06	7.8	2.53086	12.4771	7.74442	19.7407	39.9622
23559	oso126.1/8	blank	5	4.93	3.06	7.8	2.53086	12.4771	7.74442	19.7407	39.9622
23560	o108.1/5	blank	2	0.74	11.62	3.23	4.127	3.05398	47.9557	13.3302	64.3399
23561	oso113.12/3	blank	4	4.84	7.31	3.19	2.876	13.9198	21.0236	9.17444	44.1178
23562	o109.1/6	dht	2	0.74	11.62	3.23	3.62794	2.68467	42.1566	11.7182	56.5595
23563	o108.1/3	blank	2	0.74	11.62	3.23	4.127	3.05398	47.9557	13.3302	64.3399
23564	o109.1/8	dht	4	4.84	7.31	3.19	2.88071	13.9427	21.058	9.18948	44.1902
23565	o109.1/7	dht	4	4.84	7.31	3.19	2.88071	13.9427	21.058	9.18948	44.1902
23566	o3b.9/1	blank	7	2.09	4.47	9.26	2.58829	5.40952	11.5696	23.9675	40.9467
23567	o103.6/7	blank	6	0.74	7.46	7.8	2.78125	2.05812	20.7481	21.6938	44.5
23568	o103.6/9	dht	5	4.93	3.06	7.8	2.31214	11.3989	7.07516	18.0347	36.5087
23569	oso118.6/10	dht	6	0.74	7.46	7.8	3.14729	2.32899	23.4788	24.5488	50.3566
23570	oso118.6/7	dht	7	2.09	4.47	9.26	2.76679	5.78258	12.3675	25.6204	43.7706
23571	oso118.6/8	dht	7	2.09	4.47	9.26	2.76679	5.78258	12.3675	25.6204	43.7706
23572	o3b.9/2	blank	1	8.88	3.03	3.22	2.25556	20.0293	6.83433	7.26289	34.1266
23573	o103.6/8	blank	6	0.74	7.46	7.8	2.78125	2.05812	20.7481	21.6938	44.5
23574	oso118.6/6	dht	6	0.74	7.46	7.8	3.14729	2.32899	23.4788	24.5488	50.3566
23575	oso127.1/4	blank	9	6.27	4.47	4.72	2.43421	15.2625	10.8809	11.4895	37.633
23576	o109.2/7	dht	1	8.88	3.03	3.22	2.32056	20.6065	7.03128	7.47219	35.11
23577	oso127.1/6	dht	8	2.09	8.87	4.68	2.68198	5.60535	23.7892	12.5517	41.9462
23578	oso127.1/7	dht	8	2.09	8.87	4.68	2.68198	5.60535	23.7892	12.5517	41.9462
23579	o104.6/9	dht	10	3.43	5.89	6.19	2.60294	8.92807	15.3313	16.1122	40.3715
23580	o104.6/6	blank	10	3.43	5.89	6.19	2.94107	10.0879	17.3229	18.2052	45.616
23663	o104.6/8	blank	10	3.43	5.89	6.19	2.94107	10.0879	17.3229	18.2052	45.616
23664	o106.5/7	blank	7	2.09	4.47	9.26	2.50452	5.23445	11.1952	23.1919	39.6216
23665	oso127.1/3	blank	8	2.09	8.87	4.68	2.43421	5.08751	21.5915	11.3921	38.0711
23666	oso127.1/5	blank	9	6.27	4.47	4.72	2.83193	17.7562	12.6587	13.3667	43.7816
23667	oso128.1/6	dht	9	6.27	4.47	4.72	2.83193	17.7562	12.6587	13.3667	43.7816
23668	oso128.1/7	dht	9	6.27	4.47	4.72	2.76436	17.3325	12.3567	13.0478	42.737
23669	oso128.1/5	blank	8	2.09	8.87	4.68	2.76436	5.77751	24.5198	12.9372	43.2345
23670	o109.2/10	dht	10	3.43	5.89	6.19	2.60294	8.92807	15.3313	16.1122	40.3715
Figure 3 e
	Control																	PCOS
Protein (kJ/day)	23.5382	26.1783	18.0285	15.2534	20.1061	26.1051	13.5875	18.0861	15.1161	19.8984	16.6888	14.3006	21.6968	25.9595	16.7932	6.84151	15.8604	14.4119	19.8031	26.398	19.6625	32.5982	19.6848	15.6532	11.5291	13.527	21.4455	9.56282	10.4595	12.8219	23.3433	20.9857	15.8481
Carbohydrate (kJ/day)	30.8928	19.8831	20.0752	16.6453	12.3239	11.9954	21.7035	19.3522	18.1912	11.2482	25.0722	17.8922	13.2385	16.129	24.8021	14.2614	10.7247	19.4491	9.44444	9.74537	11.9416	21.7787	12.9492	15.1731	18.9395	19.8072	20.0791	22.581	19.8189	19.2553	14.9469	10.6222	18.1223
Fat (kJ/day)	19.3079	13.6897	14.9022	12.5729	14.3767	15.0026	15.7181	10.1273	9.45247	12.5254	11.4404	8.95241	12.8645	11.7055	11.2032	6.30983	7.81623	14.3544	9.73126	9.9831	15.6429	14.6976	9.00272	10.3106	8.08846	9.03541	11.2755	8.48253	14.5319	18.4954	11.0111	8.87551	9.27293

## Sheet: Figure 4
Figure 4 a-m
ANZAC ID	Mouse ID	treatment	diet	diet.P	diet.C	diet.F	ave.intake	intake.P	intake.C	intake.F	intake.E	adipocyte.area	adiponectin
23363	O4.4/9	dht	1	8.88	3.03	3.22	1.95343	17.3464	5.91889	6.29004	29.5554	1648.87	4104.49
23364	O4.4/10	dht	1	8.88	3.03	3.22	1.95343	17.3464	5.91889	6.29004	29.5554	1805.58	1635.87
23365	O4.4/8	dht	1	8.88	3.03	3.22	1.95343	17.3464	5.91889	6.29004	29.5554	1387.27	5752.97
23366	O4.4/6	blank	1	8.88	3.03	3.22	1.96829	17.4784	5.96391	6.33788	29.7802	1510.14	7564.91
23367	O4.4/7	blank	1	8.88	3.03	3.22	1.96829	17.4784	5.96391	6.33788	29.7802		12641.1
23368	O4.4/4	blank	1	8.88	3.03	3.22	1.96829	17.4784	5.96391	6.33788	29.7802	1626.51	13832.3
23369	O3B.4/3	blank	2	0.74	11.62	3.23	2.56115	1.89525	29.7605	8.27251	39.9283	1887.98	2443.71
23370	O3B.4/4	blank	2	0.74	11.62	3.23	2.56115	1.89525	29.7605	8.27251	39.9283	1537.33	3625.54
23371	O3B.4/5	blank	2	0.74	11.62	3.23	2.56115	1.89525	29.7605	8.27251	39.9283	2126.2
23372	O100.5/8	blank	3	0.75	3.06	12.19	3.12189	2.34142	9.55297	38.0558	49.9502	1992.89	7387.67
23373	O100.5/7	blank	3	0.75	3.06	12.19	3.12189	2.34142	9.55297	38.0558	49.9502	1629.09	16811.6
23374	O100.5/5	dht	2	0.74	11.62	3.23	2.8177	2.0851	32.7417	9.10118	43.928	1809.83	14915.8
23375	O3B.4/6	dht	2	0.74	11.62	3.23	2.8177	2.0851	32.7417	9.10118	43.928	2154.35	9549.15
23376	O3B.4/7	dht	2	0.74	11.62	3.23	2.8177	2.0851	32.7417	9.10118	43.928	2298.53	10002.5
23377	O2B.3/4	blank	3	0.75	3.06	12.19	3.12189	2.34142	9.55297	38.0558	49.9502	1773.75	25928.4
23378	O101.1/5	blank	4	4.84	7.31	3.19	2.11609	10.2419	15.4686	6.75033	32.4609	1807.15	13806.2
23379	O101.1/6	blank	4	4.84	7.31	3.19	2.11609	10.2419	15.4686	6.75033	32.4609	1335.99	19941.6
23380	OSO117.1/7	blank	8	2.09	8.87	4.68	2.06574	4.31739	18.3231	9.66765	32.3081	1392.26	20334.4
23381	OSO118.1/6	blank	7	2.09	4.47	9.26	2.28257	4.77058	10.2031	21.1366	36.1103	1957.84	15120.3
23382	OSO118.1/7	blank	7	2.09	4.47	9.26	2.28257	4.77058	10.2031	21.1366	36.1103	1628.2	13250.5
23383	O101.1/3	dht	3	0.75	3.06	12.19	3.5831	2.68732	10.9643	43.678	57.3296		12150
23384	O2B.3/5	dht	3	0.75	3.06	12.19	3.5831	2.68732	10.9643	43.678	57.3296	1627.79	13997.6
23385	O2B.3/6	dht	3	0.75	3.06	12.19	3.5831	2.68732	10.9643	43.678	57.3296	1333.86	8889.97
23386	O101.1/4	blank	4	4.84	7.31	3.19	2.11609	10.2419	15.4686	6.75033	32.4609	1373.7	24886.8
23387	O103.1/5	blank	5	4.93	3.06	7.8	2.0905	10.3062	6.39694	16.3059	33.0091	1448.05	27327.4
23388	O104.1/7	blank	5	4.93	3.06	7.8	2.0905	10.3062	6.39694	16.3059	33.0091	753.356
23389	OSO120.1/2	dht	8	2.09	8.87	4.68	2.49702	5.21877	22.1486	11.6861	39.0534	2477.51	6321.09
23390	OSO113.6/7	blank	6	0.74	7.46	7.8	2.50128	1.85094	18.6595	19.5099	40.0204	1632.78	17902.4
23391	OSO113.6/8	blank	6	0.74	7.46	7.8	2.50128	1.85094	18.6595	19.5099	40.0204	1850.13	18248.6
23392	OSO118.1/8	blank	7	2.09	4.47	9.26	2.28257	4.77058	10.2031	21.1366	36.1103	1990.86	8753.95
23393	OSO117.1/6	blank	8	2.09	8.87	4.68	2.06574	4.31739	18.3231	9.66765	32.3081	1710.97	15327.3
23394	OSO117.1/8	blank	8	2.09	8.87	4.68	2.06574	4.31739	18.3231	9.66765	32.3081	1842.51	19185.4
23395	OSO113.6/6	blank	6	0.74	7.46	7.8	2.50128	1.85094	18.6595	19.5099	40.0204	1934.07	8823.42
23396	O101.1/7	dht	4	4.84	7.31	3.19	2.21191	10.7057	16.1691	7.056	33.9307	2050.64	12276.4
23397	OSO117.1/5	dht	7	2.09	4.47	9.26	2.48509	5.19383	11.1083	23.0119	39.3141	1397.73	4559.87
23398	OSO121.1/7	dht	6	0.74	7.46	7.8	2.62209	1.94035	19.5608	20.4523	41.9535	2021.58	11211.1
23399	OSO121.1/6	dht	6	0.74	7.46	7.8	2.62209	1.94035	19.5608	20.4523	41.9535	2433.55	12764.7
23400	OSO119.1/6	dht	7	2.09	4.47	9.26	2.48509	5.19383	11.1083	23.0119	39.3141	1379.93	17378.9
23401	OSO119.1/7	dht	7	2.09	4.47	9.26	2.48509	5.19383	11.1083	23.0119	39.3141	1597.61	8731.77
23406	O103.1/4	blank	5	4.93	3.06	7.8	2.0905	10.3062	6.39694	16.3059	33.0091		4667.09
23407	OSO119.1/8	dht	6	0.74	7.46	7.8	2.62209	1.94035	19.5608	20.4523	41.9535	2428	17046.2
23408	O104.1/8	dht	4	4.84	7.31	3.19	2.21191	10.7057	16.1691	7.056	33.9307	1597.04	10684.4
23409	O104.1/9	dht	4	4.84	7.31	3.19	2.21191	10.7057	16.1691	7.056	33.9307	1779.48	13554.7
23410	OSO113.6/9	dht	5	4.93	3.06	7.8	2.08036	10.2562	6.36589	16.2268	32.8488	1648.06	9172.99
23411	O103.1/6	dht	5	4.93	3.06	7.8	2.08036	10.2562	6.36589	16.2268	32.8488	1994.08	14831.3
23412	O103.1/7	dht	5	4.93	3.06	7.8	2.08036	10.2562	6.36589	16.2268	32.8488	1741.42	13486.8
23413	OSO121.2/6	dht	8	2.09	8.87	4.68	2.49385	5.21214	22.1204	11.6712	39.0038	1658.46	10727.5
23414	OSO121.2/8	dht	8	2.09	8.87	4.68	2.49385	5.21214	22.1204	11.6712	39.0038	1385.34	16040.9
23415	OSO121.2/9	dht	9	6.27	4.47	4.72	2.19171	13.742	9.79693	10.3449	33.8838	1504.23	8235.62
23416	OSO121.2/10	dht	9	6.27	4.47	4.72	2.19171	13.742	9.79693	10.3449	33.8838	1672.49	9971.8
23417	OSO121.2/10+1	dht	9	6.27	4.47	4.72	2.19171	13.742	9.79693	10.3449	33.8838	1290.62	16502.2
23418	O101.2/3	blank	9	6.27	4.47	4.72	2.21544	13.8908	9.903	10.4569	34.2507	1687.23	25860
23419	O101.2/5	blank	9	6.27	4.47	4.72	2.21544	13.8908	9.903	10.4569	34.2507	1361.7	19341.1
23420	O101.2/2	blank	9	6.27	4.47	4.72	2.21544	13.8908	9.903	10.4569	34.2507	1480.24	23090.2
23421	OSO119.2/6	blank	10	3.43	5.89	6.19	2.23351	7.66094	13.1554	13.8254	34.6418	1177.31
23422	O103.2/4	blank	1	8.88	3.03	3.22	2.09091	18.5673	6.33546	6.73273	31.6355	1296.49	18625.2
23423	O103.2/8	dht	1	8.88	3.03	3.22	1.99089	17.6791	6.03241	6.41068	30.1222	1180.77	11986.2
23424	O103.2/9	dht	1	8.88	3.03	3.22	1.99089	17.6791	6.03241	6.41068	30.1222		13332.2
23425	OSO119.2/7	dht	10	3.43	5.89	6.19	2.40126	8.23631	14.1434	14.8638	37.2435	1842.76	5753.36
23426	OSO119.2/8	dht	10	3.43	5.89	6.19	2.40126	8.23631	14.1434	14.8638	37.2435	1234.93	14974.3
23427	OSO119.2/9	dht	10	3.43	5.89	6.19	2.40126	8.23631	14.1434	14.8638	37.2435	1687.03	7693.79
23428	O103.2/7	blank	2	0.74	11.62	3.23	3.64124	2.69452	42.3112	11.7612	56.7669		14554.7
23464	OSO119.2/5	blank	10	3.43	5.89	6.19	2.23351	7.66094	13.1554	13.8254	34.6418	1332.17	15547.9
23465	O103.2/10	dht	2	0.74	11.62	3.23	3.11777	2.30715	36.2285	10.0704	48.6061	1934.15	17320.3
23466	OSO118.2/10	blank	4	4.84	7.31	3.19	2.22961	10.7913	16.2984	7.11245	34.2022		17521.5
23467	OSO118.2/10+1	blank	4	4.84	7.31	3.19	2.22961	10.7913	16.2984	7.11245	34.2022	1546.33	14052.1
23468	O104.2/8	dht	2	0.74	11.62	3.23	3.11777	2.30715	36.2285	10.0704	48.6061		7777.28
23469	O103.2/5	blank	1	8.88	3.03	3.22	2.09091	18.5673	6.33546	6.73273	31.6355		11035.4
23470	OSO119.2/4	blank	10	3.43	5.89	6.19	2.23351	7.66094	13.1554	13.8254	34.6418	1159.6
23471	O103.2/6	blank	2	0.74	11.62	3.23	3.64124	2.69452	42.3112	11.7612	56.7669		27488.2
23472	O3B.5/4	dht	5	4.93	3.06	7.8	2.09181	10.3126	6.40094	16.3161	33.0297	1680.79	10873.4
23473	O3B.5/5	dht	5	4.93	3.06	7.8	2.09181	10.3126	6.40094	16.3161	33.0297		7175.51
23474	O105.1/2	dht	4	4.84	7.31	3.19	2.39636	11.5984	17.5174	7.6444	36.7602	1866.43
23475	O105.1/3	dht	4	4.84	7.31	3.19	2.39636	11.5984	17.5174	7.6444	36.7602		12325.1
23476	O105.1/5	blank	5	4.93	3.06	7.8	2.30591	11.3681	7.05609	17.9861	36.4104	1816.35	25010.3
23477	O105.1/4	blank	5	4.93	3.06	7.8	2.30591	11.3681	7.05609	17.9861	36.4104		9315.52
23478	O106.1/4	blank	6	0.74	7.46	7.8	2.71559	2.00954	20.2583	21.1816	43.4494	1478.52	23520.4
23479	O106.1/3	blank	6	0.74	7.46	7.8	2.71559	2.00954	20.2583	21.1816	43.4494		16886.2
23480	O2B.4/4	dht	6	0.74	7.46	7.8	3.41845	2.52965	25.5017	26.6639	54.6952	1535.37	12738.1
23481	O2B.4/5	dht	6	0.74	7.46	7.8	3.41845	2.52965	25.5017	26.6639	54.6952		4501.09
23482	O106.1/5	dht	7	2.09	4.47	9.26	2.82365	5.90143	12.6217	26.147	44.6702	1967.56	17448.3
23483	O101.3/5	blank	7	2.09	4.47	9.26	2.66324	5.56618	11.9047	24.6616	42.1325	1254.1	14106.3
23484	O100.6/5	blank	8	2.09	8.87	4.68	2.6167	5.4689	23.2101	12.2462	40.9252	1619.77	25301.5
23485	OSO121.3/9	dht	9	6.27	4.47	4.72	2.58089	16.1822	11.5366	12.1818	39.9006	1438.59	9950.29
23486	O4.6/3	dht	7	2.09	4.47	9.26	2.72802	5.70155	12.1942	25.2614	43.1572		11625.8
23487	OSO121.3/6	dht	8	2.09	8.87	4.68	2.39601	5.00766	21.2526	11.2133	37.4736	1418.13	11399.6
23488	OSO121.3/8	dht	8	2.09	8.87	4.68	2.39601	5.00766	21.2526	11.2133	37.4736		12833.6
23489	O100.6/6	blank	8	2.09	8.87	4.68	2.6167	5.4689	23.2101	12.2462	40.9252		20486.3
23490	OSO113.8/2	blank	9	6.27	4.47	4.72	2.32691	14.5897	10.4013	10.983	35.974	1103.18	18485.2
23491	OSO113.8/3	blank	9	6.27	4.47	4.72	2.32691	14.5897	10.4013	10.983	35.974		12575.5
23492	O100.6/7	blank	7	2.09	4.47	9.26	2.67473	5.59018	11.956	24.768	42.3142		19169.9
23493	OSO120.2/6	blank	10	3.43	5.89	6.19	2.44009	8.36949	14.3721	15.1041	37.8457		14036.5
23494	O106.2/7	dht	10	3.43	5.89	6.19	2.37929	8.16095	14.014	14.7278	36.9027	1789.35	10251.1
23495	O106.2/8	dht	10	3.43	5.89	6.19	2.37929	8.16095	14.014	14.7278	36.9027		18240.6
23496	O106.2/9	dht	10	3.43	5.89	6.19	2.37929	8.16095	14.014	14.7278	36.9027		10246
23497	O106.2/6	dht	9	6.27	4.47	4.72	2.58089	16.1822	11.5366	12.1818	39.9006		11621.3
23498	O106.2/10	blank	10	3.43	5.89	6.19	2.44009	8.36949	14.3721	15.1041	37.8457
23499	oso113.10/6	blank	1	8.88	3.03	3.22	2.2189	19.7038	6.72326	7.14485	33.5719		7813.27
23500	oso113.10/7	blank	1	8.88	3.03	3.22	2.2189	19.7038	6.72326	7.14485	33.5719		9640.96
23501	oso121.4/5	dht	1	8.88	3.03	3.22	2.14769	19.0715	6.50749	6.91555	32.4945		7086.17
23502	oso121.4/6	dht	1	8.88	3.03	3.22	2.14769	19.0715	6.50749	6.91555	32.4945		3524.8
23503	oso121.4/7	dht	1	8.88	3.03	3.22	2.14769	19.0715	6.50749	6.91555	32.4945		7204.13
23504	oso118.4/6	blank	2	0.74	11.62	3.23	4.43029	3.27841	51.4799	14.3098	69.0682		26413.7
23505	oso118.4/8	blank	2	0.74	11.62	3.23	4.43029	3.27841	51.4799	14.3098	69.0682		26499.1
23506	oso118.4/7	blank	2	0.74	11.62	3.23	4.43029	3.27841	51.4799	14.3098	69.0682
23507	o103.4/6	dht	2	0.74	11.62	3.23	3.09248	2.28843	35.9346	9.9887	48.2117		6488.26
23508	o103.4/7	dht	2	0.74	11.62	3.23	3.09248	2.28843	35.9346	9.9887	48.2117		9612.82
23509	oso121.4/8	dht	2	0.74	11.62	3.23	3.09248	2.28843	35.9346	9.9887	48.2117		19822.1
23510	o104.4/7	blank	4	4.84	7.31	3.19	2.4199	11.7123	17.6895	7.7195	37.1213		15112.7
23511	oso119.4/5	blank	4	4.84	7.31	3.19	2.48736	12.0388	18.1826	7.93467	38.1561		12134.4
23512	o105.4/5	dht	4	4.84	7.31	3.19	2.41886	11.7073	17.6818	7.71615	37.1053		16134.9
23513	o105.4/6	dht	4	4.84	7.31	3.19	2.41886	11.7073	17.6818	7.71615	37.1053		7417.62
23514	o101.5/7	dht	5	4.93	3.06	7.8	2.26086	11.146	6.91822	17.6347	35.6989		17366.9
23515	o101.5/8	dht	5	4.93	3.06	7.8	2.26086	11.146	6.91822	17.6347	35.6989		15660.4
23516	oso119.4/4	blank	4	4.84	7.31	3.19	2.48736	12.0388	18.1826	7.93467	38.1561
23517	oso119.4/3	blank	5	4.93	3.06	7.8	2.21414	10.9157	6.77528	17.2703	34.9613		22225.6
23518	o101.5/4	blank	5	4.93	3.06	7.8	2.21414	10.9157	6.77528	17.2703	34.9613		24869.8
23519	o101.5/5	blank	5	4.93	3.06	7.8	2.21414	10.9157	6.77528	17.2703	34.9613		12513
23520	o105.4/7	dht	4	4.84	7.31	3.19	2.41886	11.7073	17.6818	7.71615	37.1053		15360.2
23521	o104.5/10	blank	6	0.74	7.46	7.8	2.73089	2.02086	20.3725	21.301	43.6943		19956.4
23522	o104.5/6	dht	6	0.74	7.46	7.8	2.56857	1.90074	19.1615	20.0349	41.0971		12371.6
23523	o104.5/7	dht	6	0.74	7.46	7.8	2.56857	1.90074	19.1615	20.0349	41.0971		13461.7
23524	o104.5/9	blank	6	0.74	7.46	7.8	2.73089	2.02086	20.3725	21.301	43.6943		25740.4
23525	o104.5/10+1	blank	6	0.74	7.46	7.8	2.73089	2.02086	20.3725	21.301	43.6943		16288.2
23526	oso113.11/2	dht	5	4.93	3.06	7.8	2.36205	11.6449	7.22787	18.424	37.2967		8176.46
23527	o103.5/7	dht	7	2.09	4.47	9.26	2.69249	5.6273	12.0354	24.9324	42.5951		10162.1
23528	o103.5/8	dht	6	0.74	7.46	7.8	2.69243	1.9924	20.0856	21.001	43.0789		7564.73
23529	o103.5/9	dht	7	2.09	4.47	9.26	2.69249	5.6273	12.0354	24.9324	42.5951		9889.38
23530	o103.5/5	blank	7	2.09	4.47	9.26	2.41315	5.04349	10.7868	22.3458	38.1761		11859.8
23531	o103.5/4	blank	7	2.09	4.47	9.26	2.41315	5.04349	10.7868	22.3458	38.1761
23532	o103.5/6	blank	7	2.09	4.47	9.26	2.41315	5.04349	10.7868	22.3458	38.1761		9039.51
23533	oso118.5/6	blank	8	2.09	8.87	4.68	2.58314	5.39877	22.9125	12.0891	40.4004		14680
23534	oso118.5/5	blank	8	2.09	8.87	4.68	2.58314	5.39877	22.9125	12.0891	40.4004		15978.2
23535	oso118.5/10	dht	8	2.09	8.87	4.68	2.82324	5.90057	25.0421	13.2128	44.1554		13412.3
23536	oso118.5/10+1	dht	8	2.09	8.87	4.68	2.82324	5.90057	25.0421	13.2128	44.1554		21312.3
23537	oso117.3/7	blank	9	6.27	4.47	4.72	2.3837	14.9458	10.6552	11.2511	36.8521		10542
23538	oso117.3/9	blank	9	6.27	4.47	4.72	2.3837	14.9458	10.6552	11.2511	36.8521		13092.3
23539	o106.4/6	blank	10	3.43	5.89	6.19	2.51952	8.64197	14.84	15.5959	39.0778		29870.6
23540	oso117.3/8	blank	9	6.27	4.47	4.72	2.3837	14.9458	10.6552	11.2511	36.8521		6768.78
23541	oso118.5/8	dht	7	2.09	4.47	9.26	2.65212	5.54292	11.855	24.5586	41.9565		10687.9
23542	oso117.3/4	dht	8	2.09	8.87	4.68	2.82324	5.90057	25.0421	13.2128	44.1554		21877.6
23543	oso117.3/5	dht	9	6.27	4.47	4.72	2.45974	15.4225	10.995	11.61	38.0275		11384
23544	o106.4/9	dht	9	6.27	4.47	4.72	2.45974	15.4225	10.995	11.61	38.0275		4815.93
23545	oso117.3/6	dht	9	6.27	4.47	4.72	2.45974	15.4225	10.995	11.61	38.0275		5117.52
23546	o106.4/5	blank	10	3.43	5.89	6.19	2.51952	8.64197	14.84	15.5959	39.0778		17352.3
23547	o106.4/7	blank	10	3.43	5.89	6.19	2.51952	8.64197	14.84	15.5959	39.0778		14136.8
23548	0106.4/10	dht	10	3.43	5.89	6.19	2.67762	9.18423	15.7712	16.5745	41.5299		15094.1
23549	oso118.5/7	blank	8	2.09	8.87	4.68	2.58314	5.39877	22.9125	12.0891	40.4004		24147.1
23550	o105.5/5	dht	10	3.43	5.89	6.19	2.65518	9.10726	15.639	16.4356	41.1818		10667.4
23551	o105.5/6	dht	10	3.43	5.89	6.19	2.65518	9.10726	15.639	16.4356	41.1818		6759.7
23552	o101.6/7	blank	1	8.88	3.03	3.22	2.27229	20.1779	6.88504	7.31678	34.3798		15187.1
23553	o101.6/8	blank	1	8.88	3.03	3.22	2.27229	20.1779	6.88504	7.31678	34.3798		9520.98
23554	o109.1/4	dht	1	8.88	3.03	3.22	2.27302	20.1844	6.88724	7.31911	34.3907		14100.7
23555	o109.1/5	dht	2	0.74	11.62	3.23	3.62794	2.68467	42.1566	11.7182	56.5595		7394.39
23556	o108.1/7	dht	5	4.93	3.06	7.8	2.22841	10.9861	6.81894	17.3816	35.1866		12024.4
23557	oso113.12/4	blank	4	4.84	7.31	3.19	2.876	13.9198	21.0236	9.17444	44.1178		29215.8
23558	oso126.1/7	blank	5	4.93	3.06	7.8	2.53086	12.4771	7.74442	19.7407	39.9622		11350.1
23559	oso126.1/8	blank	5	4.93	3.06	7.8	2.53086	12.4771	7.74442	19.7407	39.9622		17432
23560	o108.1/5	blank	2	0.74	11.62	3.23	4.127	3.05398	47.9557	13.3302	64.3399		24606.3
23561	oso113.12/3	blank	4	4.84	7.31	3.19	2.876	13.9198	21.0236	9.17444	44.1178		20068.8
23562	o109.1/6	dht	2	0.74	11.62	3.23	3.62794	2.68467	42.1566	11.7182	56.5595		12837.9
23563	o108.1/3	blank	2	0.74	11.62	3.23	4.127	3.05398	47.9557	13.3302	64.3399
23564	o109.1/8	dht	4	4.84	7.31	3.19	2.88071	13.9427	21.058	9.18948	44.1902		16935.6
23565	o109.1/7	dht	4	4.84	7.31	3.19	2.88071	13.9427	21.058	9.18948	44.1902		17137.9
23566	o3b.9/1	blank	7	2.09	4.47	9.26	2.58829	5.40952	11.5696	23.9675	40.9467		27245.3
23567	o103.6/7	blank	6	0.74	7.46	7.8	2.78125	2.05812	20.7481	21.6938	44.5		22382.3
23568	o103.6/9	dht	5	4.93	3.06	7.8	2.31214	11.3989	7.07516	18.0347	36.5087
23569	oso118.6/10	dht	6	0.74	7.46	7.8	3.14729	2.32899	23.4788	24.5488	50.3566		8278.31
23570	oso118.6/7	dht	7	2.09	4.47	9.26	2.76679	5.78258	12.3675	25.6204	43.7706
23571	oso118.6/8	dht	7	2.09	4.47	9.26	2.76679	5.78258	12.3675	25.6204	43.7706
23572	o3b.9/2	blank	1	8.88	3.03	3.22	2.25556	20.0293	6.83433	7.26289	34.1266
23573	o103.6/8	blank	6	0.74	7.46	7.8	2.78125	2.05812	20.7481	21.6938	44.5		2840.9
23574	oso118.6/6	dht	6	0.74	7.46	7.8	3.14729	2.32899	23.4788	24.5488	50.3566		7774.15
23575	oso127.1/4	blank	9	6.27	4.47	4.72	2.43421	15.2625	10.8809	11.4895	37.633
23576	o109.2/7	dht	1	8.88	3.03	3.22	2.32056	20.6065	7.03128	7.47219	35.11
23577	oso127.1/6	dht	8	2.09	8.87	4.68	2.68198	5.60535	23.7892	12.5517	41.9462
23578	oso127.1/7	dht	8	2.09	8.87	4.68	2.68198	5.60535	23.7892	12.5517	41.9462		5644
23579	o104.6/9	dht	10	3.43	5.89	6.19	2.60294	8.92807	15.3313	16.1122	40.3715
23580	o104.6/6	blank	10	3.43	5.89	6.19	2.94107	10.0879	17.3229	18.2052	45.616		21404.4
23663	o104.6/8	blank	10	3.43	5.89	6.19	2.94107	10.0879	17.3229	18.2052	45.616
23664	o106.5/7	blank	7	2.09	4.47	9.26	2.50452	5.23445	11.1952	23.1919	39.6216
23665	oso127.1/3	blank	8	2.09	8.87	4.68	2.43421	5.08751	21.5915	11.3921	38.0711
23666	oso127.1/5	blank	9	6.27	4.47	4.72	2.83193	17.7562	12.6587	13.3667	43.7816
23667	oso128.1/6	dht	9	6.27	4.47	4.72	2.83193	17.7562	12.6587	13.3667	43.7816		8355.03
23668	oso128.1/7	dht	9	6.27	4.47	4.72	2.76436	17.3325	12.3567	13.0478	42.737		10355.9
23669	oso128.1/5	blank	8	2.09	8.87	4.68	2.76436	5.77751	24.5198	12.9372	43.2345		19154.3
23670	o109.2/10	dht	10	3.43	5.89	6.19	2.60294	8.92807	15.3313	16.1122	40.3715		12369.2

## Sheet: Figure 5
Figure 5 a-j
ANZAC ID	Mouse ID	treatment	diet	diet.P	diet.C	diet.F	ave.intake	intake.P	intake.C	intake.F	intake.E	cholesterol
23363	O4.4/9	dht	1	8.88	3.03	3.22	1.95343	17.3464	5.91889	6.29004	29.5554	41.6344
23364	O4.4/10	dht	1	8.88	3.03	3.22	1.95343	17.3464	5.91889	6.29004	29.5554	33.2517
23365	O4.4/8	dht	1	8.88	3.03	3.22	1.95343	17.3464	5.91889	6.29004	29.5554	54.1597
23366	O4.4/6	blank	1	8.88	3.03	3.22	1.96829	17.4784	5.96391	6.33788	29.7802	60.7879
23367	O4.4/7	blank	1	8.88	3.03	3.22	1.96829	17.4784	5.96391	6.33788	29.7802	44.0225
23368	O4.4/4	blank	1	8.88	3.03	3.22	1.96829	17.4784	5.96391	6.33788	29.7802	56.694
23369	O3B.4/3	blank	2	0.74	11.62	3.23	2.56115	1.89525	29.7605	8.27251	39.9283	60.7391
23370	O3B.4/4	blank	2	0.74	11.62	3.23	2.56115	1.89525	29.7605	8.27251	39.9283	50.8943
23371	O3B.4/5	blank	2	0.74	11.62	3.23	2.56115	1.89525	29.7605	8.27251	39.9283	41.7522
23372	O100.5/8	blank	3	0.75	3.06	12.19	3.12189	2.34142	9.55297	38.0558	49.9502	39.7237
23373	O100.5/7	blank	3	0.75	3.06	12.19	3.12189	2.34142	9.55297	38.0558	49.9502	32.6243
23374	O100.5/5	dht	2	0.74	11.62	3.23	2.8177	2.0851	32.7417	9.10118	43.928	37.1641
23375	O3B.4/6	dht	2	0.74	11.62	3.23	2.8177	2.0851	32.7417	9.10118	43.928	44.1669
23376	O3B.4/7	dht	2	0.74	11.62	3.23	2.8177	2.0851	32.7417	9.10118	43.928	41.7522
23377	O2B.3/4	blank	3	0.75	3.06	12.19	3.12189	2.34142	9.55297	38.0558	49.9502	51.7494
23378	O101.1/5	blank	4	4.84	7.31	3.19	2.11609	10.2419	15.4686	6.75033	32.4609	49.3829
23379	O101.1/6	blank	4	4.84	7.31	3.19	2.11609	10.2419	15.4686	6.75033	32.4609	63.2734
23380	OSO117.1/7	blank	8	2.09	8.87	4.68	2.06574	4.31739	18.3231	9.66765	32.3081	51.9019
23381	OSO118.1/6	blank	7	2.09	4.47	9.26	2.28257	4.77058	10.2031	21.1366	36.1103	72.3483
23382	OSO118.1/7	blank	7	2.09	4.47	9.26	2.28257	4.77058	10.2031	21.1366	36.1103	70.1042
23383	O101.1/3	dht	3	0.75	3.06	12.19	3.5831	2.68732	10.9643	43.678	57.3296	142.373
23384	O2B.3/5	dht	3	0.75	3.06	12.19	3.5831	2.68732	10.9643	43.678	57.3296	134.171
23385	O2B.3/6	dht	3	0.75	3.06	12.19	3.5831	2.68732	10.9643	43.678	57.3296	98.779
23386	O101.1/4	blank	4	4.84	7.31	3.19	2.11609	10.2419	15.4686	6.75033	32.4609	83.0605
23387	O103.1/5	blank	5	4.93	3.06	7.8	2.0905	10.3062	6.39694	16.3059	33.0091	63.4684
23388	O104.1/7	blank	5	4.93	3.06	7.8	2.0905	10.3062	6.39694	16.3059	33.0091	61.8601
23389	OSO120.1/2	dht	8	2.09	8.87	4.68	2.49702	5.21877	22.1486	11.6861	39.0534	88.0072
23390	OSO113.6/7	blank	6	0.74	7.46	7.8	2.50128	1.85094	18.6595	19.5099	40.0204	78.0406
23391	OSO113.6/8	blank	6	0.74	7.46	7.8	2.50128	1.85094	18.6595	19.5099	40.0204	68.4585
23392	OSO118.1/8	blank	7	2.09	4.47	9.26	2.28257	4.77058	10.2031	21.1366	36.1103	85.9359
23393	OSO117.1/6	blank	8	2.09	8.87	4.68	2.06574	4.31739	18.3231	9.66765	32.3081	80.0875
23394	OSO117.1/8	blank	8	2.09	8.87	4.68	2.06574	4.31739	18.3231	9.66765	32.3081	121.367
23395	OSO113.6/6	blank	6	0.74	7.46	7.8	2.50128	1.85094	18.6595	19.5099	40.0204	119.973
23396	O101.1/7	dht	4	4.84	7.31	3.19	2.21191	10.7057	16.1691	7.056	33.9307	55.6705
23397	OSO117.1/5	dht	7	2.09	4.47	9.26	2.48509	5.19383	11.1083	23.0119	39.3141	108.355
23398	OSO121.1/7	dht	6	0.74	7.46	7.8	2.62209	1.94035	19.5608	20.4523	41.9535	98.9486
23399	OSO121.1/6	dht	6	0.74	7.46	7.8	2.62209	1.94035	19.5608	20.4523	41.9535	109.183
23400	OSO119.1/6	dht	7	2.09	4.47	9.26	2.48509	5.19383	11.1083	23.0119	39.3141	107.429
23401	OSO119.1/7	dht	7	2.09	4.47	9.26	2.48509	5.19383	11.1083	23.0119	39.3141	98.3637
23406	O103.1/4	blank	5	4.93	3.06	7.8	2.0905	10.3062	6.39694	16.3059	33.0091	43.0751
23407	OSO119.1/8	dht	6	0.74	7.46	7.8	2.62209	1.94035	19.5608	20.4523	41.9535	74.5127
23408	O104.1/8	dht	4	4.84	7.31	3.19	2.21191	10.7057	16.1691	7.056	33.9307	55.9848
23409	O104.1/9	dht	4	4.84	7.31	3.19	2.21191	10.7057	16.1691	7.056	33.9307	49.3248
23410	OSO113.6/9	dht	5	4.93	3.06	7.8	2.08036	10.2562	6.36589	16.2268	32.8488	59.7314
23411	O103.1/6	dht	5	4.93	3.06	7.8	2.08036	10.2562	6.36589	16.2268	32.8488	54.3824
23412	O103.1/7	dht	5	4.93	3.06	7.8	2.08036	10.2562	6.36589	16.2268	32.8488	58.3383
23413	OSO121.2/6	dht	8	2.09	8.87	4.68	2.49385	5.21214	22.1204	11.6712	39.0038	58.088
23414	OSO121.2/8	dht	8	2.09	8.87	4.68	2.49385	5.21214	22.1204	11.6712	39.0038	59.9407
23415	OSO121.2/9	dht	9	6.27	4.47	4.72	2.19171	13.742	9.79693	10.3449	33.8838	59.7314
23416	OSO121.2/10	dht	9	6.27	4.47	4.72	2.19171	13.742	9.79693	10.3449	33.8838	41.4629
23417	OSO121.2/10+1	dht	9	6.27	4.47	4.72	2.19171	13.742	9.79693	10.3449	33.8838	34.7028
23418	O101.2/3	blank	9	6.27	4.47	4.72	2.21544	13.8908	9.903	10.4569	34.2507	12.7197
23419	O101.2/5	blank	9	6.27	4.47	4.72	2.21544	13.8908	9.903	10.4569	34.2507	27.2916
23420	O101.2/2	blank	9	6.27	4.47	4.72	2.21544	13.8908	9.903	10.4569	34.2507	34.4023
23421	OSO119.2/6	blank	10	3.43	5.89	6.19	2.23351	7.66094	13.1554	13.8254	34.6418	37.9076
23422	O103.2/4	blank	1	8.88	3.03	3.22	2.09091	18.5673	6.33546	6.73273	31.6355	34.3522
23423	O103.2/8	dht	1	8.88	3.03	3.22	1.99089	17.6791	6.03241	6.41068	30.1222	38.6086
23424	O103.2/9	dht	1	8.88	3.03	3.22	1.99089	17.6791	6.03241	6.41068	30.1222	27.1414
23425	OSO119.2/7	dht	10	3.43	5.89	6.19	2.40126	8.23631	14.1434	14.8638	37.2435	28.6937
23426	OSO119.2/8	dht	10	3.43	5.89	6.19	2.40126	8.23631	14.1434	14.8638	37.2435	31.5981
23427	OSO119.2/9	dht	10	3.43	5.89	6.19	2.40126	8.23631	14.1434	14.8638	37.2435	34.3022
23428	O103.2/7	blank	2	0.74	11.62	3.23	3.64124	2.69452	42.3112	11.7612	56.7669	40.6117
23464	OSO119.2/5	blank	10	3.43	5.89	6.19	2.23351	7.66094	13.1554	13.8254	34.6418	27.9426
23465	O103.2/10	dht	2	0.74	11.62	3.23	3.11777	2.30715	36.2285	10.0704	48.6061	83.1757
23466	OSO118.2/10	blank	4	4.84	7.31	3.19	2.22961	10.7913	16.2984	7.11245	34.2022	56.4855
23467	OSO118.2/10+1	blank	4	4.84	7.31	3.19	2.22961	10.7913	16.2984	7.11245	34.2022	18.8387
23468	O104.2/8	dht	2	0.74	11.62	3.23	3.11777	2.30715	36.2285	10.0704	48.6061	76.6371
23469	O103.2/5	blank	1	8.88	3.03	3.22	2.09091	18.5673	6.33546	6.73273	31.6355	36.0934
23470	OSO119.2/4	blank	10	3.43	5.89	6.19	2.23351	7.66094	13.1554	13.8254	34.6418
23471	O103.2/6	blank	2	0.74	11.62	3.23	3.64124	2.69452	42.3112	11.7612	56.7669	40.8809
23472	O3B.5/4	dht	5	4.93	3.06	7.8	2.09181	10.3126	6.40094	16.3161	33.0297	50.3263
23473	O3B.5/5	dht	5	4.93	3.06	7.8	2.09181	10.3126	6.40094	16.3161	33.0297	59.4821
23474	O105.1/2	dht	4	4.84	7.31	3.19	2.39636	11.5984	17.5174	7.6444	36.7602	43.516
23475	O105.1/3	dht	4	4.84	7.31	3.19	2.39636	11.5984	17.5174	7.6444	36.7602	29.6451
23476	O105.1/5	blank	5	4.93	3.06	7.8	2.30591	11.3681	7.05609	17.9861	36.4104	28.193
23477	O105.1/4	blank	5	4.93	3.06	7.8	2.30591	11.3681	7.05609	17.9861	36.4104	24.7378
23478	O106.1/4	blank	6	0.74	7.46	7.8	2.71559	2.00954	20.2583	21.1816	43.4494	63.8967
23479	O106.1/3	blank	6	0.74	7.46	7.8	2.71559	2.00954	20.2583	21.1816	43.4494	41.9281
23480	O2B.4/4	dht	6	0.74	7.46	7.8	3.41845	2.52965	25.5017	26.6639	54.6952	75.7394
23481	O2B.4/5	dht	6	0.74	7.46	7.8	3.41845	2.52965	25.5017	26.6639	54.6952	110.016
23482	O106.1/5	dht	7	2.09	4.47	9.26	2.82365	5.90143	12.6217	26.147	44.6702	61.4955
23483	O101.3/5	blank	7	2.09	4.47	9.26	2.66324	5.56618	11.9047	24.6616	42.1325	47.3891
23484	O100.6/5	blank	8	2.09	8.87	4.68	2.6167	5.4689	23.2101	12.2462	40.9252	40.7289
23485	OSO121.3/9	dht	9	6.27	4.47	4.72	2.58089	16.1822	11.5366	12.1818	39.9006	43.0877
23486	O4.6/3	dht	7	2.09	4.47	9.26	2.72802	5.70155	12.1942	25.2614	43.1572	55.9917
23487	OSO121.3/6	dht	8	2.09	8.87	4.68	2.39601	5.00766	21.2526	11.2133	37.4736	59.183
23488	OSO121.3/8	dht	8	2.09	8.87	4.68	2.39601	5.00766	21.2526	11.2133	37.4736	80.5971
23489	O100.6/6	blank	8	2.09	8.87	4.68	2.6167	5.4689	23.2101	12.2462	40.9252	62.4668
23490	OSO113.8/2	blank	9	6.27	4.47	4.72	2.32691	14.5897	10.4013	10.983	35.974	18.8986
23491	OSO113.8/3	blank	9	6.27	4.47	4.72	2.32691	14.5897	10.4013	10.983	35.974	49.1003
23492	O100.6/7	blank	7	2.09	4.47	9.26	2.67473	5.59018	11.956	24.768	42.3142	47.1115
23493	OSO120.2/6	blank	10	3.43	5.89	6.19	2.44009	8.36949	14.3721	15.1041	37.8457	5.67088
23494	O106.2/7	dht	10	3.43	5.89	6.19	2.37929	8.16095	14.014	14.7278	36.9027	47.7128
23495	O106.2/8	dht	10	3.43	5.89	6.19	2.37929	8.16095	14.014	14.7278	36.9027	49.5166
23496	O106.2/9	dht	10	3.43	5.89	6.19	2.37929	8.16095	14.014	14.7278	36.9027	47.9903
23497	O106.2/6	dht	9	6.27	4.47	4.72	2.58089	16.1822	11.5366	12.1818	39.9006	55.0667
23498	O106.2/10	blank	10	3.43	5.89	6.19	2.44009	8.36949	14.3721	15.1041	37.8457	56.3154
23499	oso113.10/6	blank	1	8.88	3.03	3.22	2.2189	19.7038	6.72326	7.14485	33.5719	32.6351
23500	oso113.10/7	blank	1	8.88	3.03	3.22	2.2189	19.7038	6.72326	7.14485	33.5719	28.75
23501	oso121.4/5	dht	1	8.88	3.03	3.22	2.14769	19.0715	6.50749	6.91555	32.4945	25.7437
23502	oso121.4/6	dht	1	8.88	3.03	3.22	2.14769	19.0715	6.50749	6.91555	32.4945	29.2125
23503	oso121.4/7	dht	1	8.88	3.03	3.22	2.14769	19.0715	6.50749	6.91555	32.4945	22.9687
23504	oso118.4/6	blank	2	0.74	11.62	3.23	4.43029	3.27841	51.4799	14.3098	69.0682	72.7807
23505	oso118.4/8	blank	2	0.74	11.62	3.23	4.43029	3.27841	51.4799	14.3098	69.0682	11.8222
23506	oso118.4/7	blank	2	0.74	11.62	3.23	4.43029	3.27841	51.4799	14.3098	69.0682	66.2594
23507	o103.4/6	dht	2	0.74	11.62	3.23	3.09248	2.28843	35.9346	9.9887	48.2117	50.9966
23508	o103.4/7	dht	2	0.74	11.62	3.23	3.09248	2.28843	35.9346	9.9887	48.2117	50.6729
23509	oso121.4/8	dht	2	0.74	11.62	3.23	3.09248	2.28843	35.9346	9.9887	48.2117	56.778
23510	o104.4/7	blank	4	4.84	7.31	3.19	2.4199	11.7123	17.6895	7.7195	37.1213	38.2777
23511	oso119.4/5	blank	4	4.84	7.31	3.19	2.48736	12.0388	18.1826	7.93467	38.1561	33.6063
23512	o105.4/5	dht	4	4.84	7.31	3.19	2.41886	11.7073	17.6818	7.71615	37.1053	51.5054
23513	o105.4/6	dht	4	4.84	7.31	3.19	2.41886	11.7073	17.6818	7.71615	37.1053	59.738
23514	o101.5/7	dht	5	4.93	3.06	7.8	2.26086	11.146	6.91822	17.6347	35.6989	37.9077
23515	o101.5/8	dht	5	4.93	3.06	7.8	2.26086	11.146	6.91822	17.6347	35.6989
23516	oso119.4/4	blank	4	4.84	7.31	3.19	2.48736	12.0388	18.1826	7.93467	38.1561	44.7208
23517	oso119.4/3	blank	5	4.93	3.06	7.8	2.21414	10.9157	6.77528	17.2703	34.9613	59.133
23518	o101.5/4	blank	5	4.93	3.06	7.8	2.21414	10.9157	6.77528	17.2703	34.9613	52.6001
23519	o101.5/5	blank	5	4.93	3.06	7.8	2.21414	10.9157	6.77528	17.2703	34.9613	85.2146
23520	o105.4/7	dht	4	4.84	7.31	3.19	2.41886	11.7073	17.6818	7.71615	37.1053	37.5839
23521	o104.5/10	blank	6	0.74	7.46	7.8	2.73089	2.02086	20.3725	21.301	43.6943	62.0254
23522	o104.5/6	dht	6	0.74	7.46	7.8	2.56857	1.90074	19.1615	20.0349	41.0971	70.7565
23523	o104.5/7	dht	6	0.74	7.46	7.8	2.56857	1.90074	19.1615	20.0349	41.0971	53.5903
23524	o104.5/9	blank	6	0.74	7.46	7.8	2.73089	2.02086	20.3725	21.301	43.6943	56.0357
23525	o104.5/10+1	blank	6	0.74	7.46	7.8	2.73089	2.02086	20.3725	21.301	43.6943	58.7689
23526	oso113.11/2	dht	5	4.93	3.06	7.8	2.36205	11.6449	7.22787	18.424	37.2967	54.4054
23527	o103.5/7	dht	7	2.09	4.47	9.26	2.69249	5.6273	12.0354	24.9324	42.5951	58.5292
23528	o103.5/8	dht	6	0.74	7.46	7.8	2.69243	1.9924	20.0856	21.001	43.0789	40.6916
23529	o103.5/9	dht	7	2.09	4.47	9.26	2.69249	5.6273	12.0354	24.9324	42.5951	78.8601
23530	o103.5/5	blank	7	2.09	4.47	9.26	2.41315	5.04349	10.7868	22.3458	38.1761	52.7272
23531	o103.5/4	blank	7	2.09	4.47	9.26	2.41315	5.04349	10.7868	22.3458	38.1761	45.3908
23532	o103.5/6	blank	7	2.09	4.47	9.26	2.41315	5.04349	10.7868	22.3458	38.1761	22.4705
23533	oso118.5/6	blank	8	2.09	8.87	4.68	2.58314	5.39877	22.9125	12.0891	40.4004	69.3063
23534	oso118.5/5	blank	8	2.09	8.87	4.68	2.58314	5.39877	22.9125	12.0891	40.4004	70.8024
23535	oso118.5/10	dht	8	2.09	8.87	4.68	2.82324	5.90057	25.0421	13.2128	44.1554	65.6738
23536	oso118.5/10+1	dht	8	2.09	8.87	4.68	2.82324	5.90057	25.0421	13.2128	44.1554	61.8857
23537	oso117.3/7	blank	9	6.27	4.47	4.72	2.3837	14.9458	10.6552	11.2511	36.8521	59.3443
23538	oso117.3/9	blank	9	6.27	4.47	4.72	2.3837	14.9458	10.6552	11.2511	36.8521	47.5965
23539	o106.4/6	blank	10	3.43	5.89	6.19	2.51952	8.64197	14.84	15.5959	39.0778	48.028
23540	oso117.3/8	blank	9	6.27	4.47	4.72	2.3837	14.9458	10.6552	11.2511	36.8521	47.069
23541	oso118.5/8	dht	7	2.09	4.47	9.26	2.65212	5.54292	11.855	24.5586	41.9565	45.4387
23542	oso117.3/4	dht	8	2.09	8.87	4.68	2.82324	5.90057	25.0421	13.2128	44.1554	117.779
23543	oso117.3/5	dht	9	6.27	4.47	4.72	2.45974	15.4225	10.995	11.61	38.0275	57.3784
23544	o106.4/9	dht	9	6.27	4.47	4.72	2.45974	15.4225	10.995	11.61	38.0275	57.0907
23545	oso117.3/6	dht	9	6.27	4.47	4.72	2.45974	15.4225	10.995	11.61	38.0275	89.3133
23546	o106.4/5	blank	10	3.43	5.89	6.19	2.51952	8.64197	14.84	15.5959	39.0778	54.5493
23547	o106.4/7	blank	10	3.43	5.89	6.19	2.51952	8.64197	14.84	15.5959	39.0778	58.6842
23548	0106.4/10	dht	10	3.43	5.89	6.19	2.67762	9.18423	15.7712	16.5745	41.5299	43.1851
23549	oso118.5/7	blank	8	2.09	8.87	4.68	2.58314	5.39877	22.9125	12.0891	40.4004	51.8161
23550	o105.5/5	dht	10	3.43	5.89	6.19	2.65518	9.10726	15.639	16.4356	41.1818
23551	o105.5/6	dht	10	3.43	5.89	6.19	2.65518	9.10726	15.639	16.4356	41.1818	50.7612
23552	o101.6/7	blank	1	8.88	3.03	3.22	2.27229	20.1779	6.88504	7.31678	34.3798	43.3289
23553	o101.6/8	blank	1	8.88	3.03	3.22	2.27229	20.1779	6.88504	7.31678	34.3798	51.912
23554	o109.1/4	dht	1	8.88	3.03	3.22	2.27302	20.1844	6.88724	7.31911	34.3907	41.315
23555	o109.1/5	dht	2	0.74	11.62	3.23	3.62794	2.68467	42.1566	11.7182	56.5595	52.871
23556	o108.1/7	dht	5	4.93	3.06	7.8	2.22841	10.9861	6.81894	17.3816	35.1866
23557	oso113.12/4	blank	4	4.84	7.31	3.19	2.876	13.9198	21.0236	9.17444	44.1178
23558	oso126.1/7	blank	5	4.93	3.06	7.8	2.53086	12.4771	7.74442	19.7407	39.9622	42.7535
23559	oso126.1/8	blank	5	4.93	3.06	7.8	2.53086	12.4771	7.74442	19.7407	39.9622	47.6924
23560	o108.1/5	blank	2	0.74	11.62	3.23	4.127	3.05398	47.9557	13.3302	64.3399	100.026
23561	oso113.12/3	blank	4	4.84	7.31	3.19	2.876	13.9198	21.0236	9.17444	44.1178	62.574
23562	o109.1/6	dht	2	0.74	11.62	3.23	3.62794	2.68467	42.1566	11.7182	56.5595	80.3672
23563	o108.1/3	blank	2	0.74	11.62	3.23	4.127	3.05398	47.9557	13.3302	64.3399	67.6968
23564	o109.1/8	dht	4	4.84	7.31	3.19	2.88071	13.9427	21.058	9.18948	44.1902	58.9009
23565	o109.1/7	dht	4	4.84	7.31	3.19	2.88071	13.9427	21.058	9.18948	44.1902	53.7176
23566	o3b.9/1	blank	7	2.09	4.47	9.26	2.58829	5.40952	11.5696	23.9675	40.9467	53.4034
23567	o103.6/7	blank	6	0.74	7.46	7.8	2.78125	2.05812	20.7481	21.6938	44.5	66.6497
23568	o103.6/9	dht	5	4.93	3.06	7.8	2.31214	11.3989	7.07516	18.0347	36.5087	66.1785
23569	oso118.6/10	dht	6	0.74	7.46	7.8	3.14729	2.32899	23.4788	24.5488	50.3566	119.216
23570	oso118.6/7	dht	7	2.09	4.47	9.26	2.76679	5.78258	12.3675	25.6204	43.7706	80.7861
23571	oso118.6/8	dht	7	2.09	4.47	9.26	2.76679	5.78258	12.3675	25.6204	43.7706	68.744
23572	o3b.9/2	blank	1	8.88	3.03	3.22	2.25556	20.0293	6.83433	7.26289	34.1266	37.3298
23573	o103.6/8	blank	6	0.74	7.46	7.8	2.78125	2.05812	20.7481	21.6938	44.5	89.8025
23574	oso118.6/6	dht	6	0.74	7.46	7.8	3.14729	2.32899	23.4788	24.5488	50.3566	64.7125
23575	oso127.1/4	blank	9	6.27	4.47	4.72	2.43421	15.2625	10.8809	11.4895	37.633	77.6344
23576	o109.2/7	dht	1	8.88	3.03	3.22	2.32056	20.6065	7.03128	7.47219	35.11	47.3824
23577	oso127.1/6	dht	8	2.09	8.87	4.68	2.68198	5.60535	23.7892	12.5517	41.9462	102.409
23578	oso127.1/7	dht	8	2.09	8.87	4.68	2.68198	5.60535	23.7892	12.5517	41.9462
23579	o104.6/9	dht	10	3.43	5.89	6.19	2.60294	8.92807	15.3313	16.1122	40.3715	52.8798
23580	o104.6/6	blank	10	3.43	5.89	6.19	2.94107	10.0879	17.3229	18.2052	45.616	46.7541
23663	o104.6/8	blank	10	3.43	5.89	6.19	2.94107	10.0879	17.3229	18.2052	45.616	49.9479
23664	o106.5/7	blank	7	2.09	4.47	9.26	2.50452	5.23445	11.1952	23.1919	39.6216	50.1565
23665	oso127.1/3	blank	8	2.09	8.87	4.68	2.43421	5.08751	21.5915	11.3921	38.0711	73.3514
23666	oso127.1/5	blank	9	6.27	4.47	4.72	2.83193	17.7562	12.6587	13.3667	43.7816	56.126
23667	oso128.1/6	dht	9	6.27	4.47	4.72	2.83193	17.7562	12.6587	13.3667	43.7816	65.079
23668	oso128.1/7	dht	9	6.27	4.47	4.72	2.76436	17.3325	12.3567	13.0478	42.737	60.1051
23669	oso128.1/5	blank	8	2.09	8.87	4.68	2.76436	5.77751	24.5198	12.9372	43.2345	77.6344
23670	o109.2/10	dht	10	3.43	5.89	6.19	2.60294	8.92807	15.3313	16.1122	40.3715

## Sheet: Figure 6
Figure 6 a-j
ANZAC ID	Mouse ID	treatment	diet	diet.P	diet.C	diet.F	ave.intake	intake.P	intake.C	intake.F	intake.E	Fasting.glucose
23363	O4.4/9	dht	1	8.88	3.03	3.22	1.95343	17.3464	5.91889	6.29004	29.5554	8.2
23364	O4.4/10	dht	1	8.88	3.03	3.22	1.95343	17.3464	5.91889	6.29004	29.5554	9.3
23365	O4.4/8	dht	1	8.88	3.03	3.22	1.95343	17.3464	5.91889	6.29004	29.5554	9
23366	O4.4/6	blank	1	8.88	3.03	3.22	1.96829	17.4784	5.96391	6.33788	29.7802	10.2
23367	O4.4/7	blank	1	8.88	3.03	3.22	1.96829	17.4784	5.96391	6.33788	29.7802	9.3
23368	O4.4/4	blank	1	8.88	3.03	3.22	1.96829	17.4784	5.96391	6.33788	29.7802	10.3
23369	O3B.4/3	blank	2	0.74	11.62	3.23	2.56115	1.89525	29.7605	8.27251	39.9283	8.7
23370	O3B.4/4	blank	2	0.74	11.62	3.23	2.56115	1.89525	29.7605	8.27251	39.9283	7.4
23371	O3B.4/5	blank	2	0.74	11.62	3.23	2.56115	1.89525	29.7605	8.27251	39.9283	8.3
23372	O100.5/8	blank	3	0.75	3.06	12.19	3.12189	2.34142	9.55297	38.0558	49.9502	6.5
23373	O100.5/7	blank	3	0.75	3.06	12.19	3.12189	2.34142	9.55297	38.0558	49.9502	4.9
23374	O100.5/5	dht	2	0.74	11.62	3.23	2.8177	2.0851	32.7417	9.10118	43.928	8.2
23375	O3B.4/6	dht	2	0.74	11.62	3.23	2.8177	2.0851	32.7417	9.10118	43.928	10.3
23376	O3B.4/7	dht	2	0.74	11.62	3.23	2.8177	2.0851	32.7417	9.10118	43.928	8.3
23377	O2B.3/4	blank	3	0.75	3.06	12.19	3.12189	2.34142	9.55297	38.0558	49.9502	6
23378	O101.1/5	blank	4	4.84	7.31	3.19	2.11609	10.2419	15.4686	6.75033	32.4609	9.8
23379	O101.1/6	blank	4	4.84	7.31	3.19	2.11609	10.2419	15.4686	6.75033	32.4609	9
23380	OSO117.1/7	blank	8	2.09	8.87	4.68	2.06574	4.31739	18.3231	9.66765	32.3081	7.5
23381	OSO118.1/6	blank	7	2.09	4.47	9.26	2.28257	4.77058	10.2031	21.1366	36.1103	7
23382	OSO118.1/7	blank	7	2.09	4.47	9.26	2.28257	4.77058	10.2031	21.1366	36.1103	10.3
23383	O101.1/3	dht	3	0.75	3.06	12.19	3.5831	2.68732	10.9643	43.678	57.3296	5.8
23384	O2B.3/5	dht	3	0.75	3.06	12.19	3.5831	2.68732	10.9643	43.678	57.3296	5.9
23385	O2B.3/6	dht	3	0.75	3.06	12.19	3.5831	2.68732	10.9643	43.678	57.3296	5.2
23386	O101.1/4	blank	4	4.84	7.31	3.19	2.11609	10.2419	15.4686	6.75033	32.4609	8.3
23387	O103.1/5	blank	5	4.93	3.06	7.8	2.0905	10.3062	6.39694	16.3059	33.0091	7.5
23388	O104.1/7	blank	5	4.93	3.06	7.8	2.0905	10.3062	6.39694	16.3059	33.0091	8.9
23389	OSO120.1/2	dht	8	2.09	8.87	4.68	2.49702	5.21877	22.1486	11.6861	39.0534	11.1
23390	OSO113.6/7	blank	6	0.74	7.46	7.8	2.50128	1.85094	18.6595	19.5099	40.0204	7.2
23391	OSO113.6/8	blank	6	0.74	7.46	7.8	2.50128	1.85094	18.6595	19.5099	40.0204	7.7
23392	OSO118.1/8	blank	7	2.09	4.47	9.26	2.28257	4.77058	10.2031	21.1366	36.1103	7.8
23393	OSO117.1/6	blank	8	2.09	8.87	4.68	2.06574	4.31739	18.3231	9.66765	32.3081	9.8
23394	OSO117.1/8	blank	8	2.09	8.87	4.68	2.06574	4.31739	18.3231	9.66765	32.3081	9.3
23395	OSO113.6/6	blank	6	0.74	7.46	7.8	2.50128	1.85094	18.6595	19.5099	40.0204	7.9
23396	O101.1/7	dht	4	4.84	7.31	3.19	2.21191	10.7057	16.1691	7.056	33.9307	9.2
23397	OSO117.1/5	dht	7	2.09	4.47	9.26	2.48509	5.19383	11.1083	23.0119	39.3141	6.8
23398	OSO121.1/7	dht	6	0.74	7.46	7.8	2.62209	1.94035	19.5608	20.4523	41.9535	10
23399	OSO121.1/6	dht	6	0.74	7.46	7.8	2.62209	1.94035	19.5608	20.4523	41.9535	8.9
23400	OSO119.1/6	dht	7	2.09	4.47	9.26	2.48509	5.19383	11.1083	23.0119	39.3141	9.3
23401	OSO119.1/7	dht	7	2.09	4.47	9.26	2.48509	5.19383	11.1083	23.0119	39.3141	9.3
23406	O103.1/4	blank	5	4.93	3.06	7.8	2.0905	10.3062	6.39694	16.3059	33.0091	5.9
23407	OSO119.1/8	dht	6	0.74	7.46	7.8	2.62209	1.94035	19.5608	20.4523	41.9535	8.2
23408	O104.1/8	dht	4	4.84	7.31	3.19	2.21191	10.7057	16.1691	7.056	33.9307	8.5
23409	O104.1/9	dht	4	4.84	7.31	3.19	2.21191	10.7057	16.1691	7.056	33.9307	8.9
23410	OSO113.6/9	dht	5	4.93	3.06	7.8	2.08036	10.2562	6.36589	16.2268	32.8488	11.2
23411	O103.1/6	dht	5	4.93	3.06	7.8	2.08036	10.2562	6.36589	16.2268	32.8488	9.4
23412	O103.1/7	dht	5	4.93	3.06	7.8	2.08036	10.2562	6.36589	16.2268	32.8488	10.2
23413	OSO121.2/6	dht	8	2.09	8.87	4.68	2.49385	5.21214	22.1204	11.6712	39.0038	10
23414	OSO121.2/8	dht	8	2.09	8.87	4.68	2.49385	5.21214	22.1204	11.6712	39.0038	6.8
23415	OSO121.2/9	dht	9	6.27	4.47	4.72	2.19171	13.742	9.79693	10.3449	33.8838	7.9
23416	OSO121.2/10	dht	9	6.27	4.47	4.72	2.19171	13.742	9.79693	10.3449	33.8838	8.9
23417	OSO121.2/10+1	dht	9	6.27	4.47	4.72	2.19171	13.742	9.79693	10.3449	33.8838	8.3
23418	O101.2/3	blank	9	6.27	4.47	4.72	2.21544	13.8908	9.903	10.4569	34.2507	6.7
23419	O101.2/5	blank	9	6.27	4.47	4.72	2.21544	13.8908	9.903	10.4569	34.2507	5.5
23420	O101.2/2	blank	9	6.27	4.47	4.72	2.21544	13.8908	9.903	10.4569	34.2507	6.3
23421	OSO119.2/6	blank	10	3.43	5.89	6.19	2.23351	7.66094	13.1554	13.8254	34.6418	10.2
23422	O103.2/4	blank	1	8.88	3.03	3.22	2.09091	18.5673	6.33546	6.73273	31.6355	9.1
23423	O103.2/8	dht	1	8.88	3.03	3.22	1.99089	17.6791	6.03241	6.41068	30.1222	9
23424	O103.2/9	dht	1	8.88	3.03	3.22	1.99089	17.6791	6.03241	6.41068	30.1222	7
23425	OSO119.2/7	dht	10	3.43	5.89	6.19	2.40126	8.23631	14.1434	14.8638	37.2435	10.5
23426	OSO119.2/8	dht	10	3.43	5.89	6.19	2.40126	8.23631	14.1434	14.8638	37.2435	11.3
23427	OSO119.2/9	dht	10	3.43	5.89	6.19	2.40126	8.23631	14.1434	14.8638	37.2435	9.9
23428	O103.2/7	blank	2	0.74	11.62	3.23	3.64124	2.69452	42.3112	11.7612	56.7669	7.7
23464	OSO119.2/5	blank	10	3.43	5.89	6.19	2.23351	7.66094	13.1554	13.8254	34.6418	7.8
23465	O103.2/10	dht	2	0.74	11.62	3.23	3.11777	2.30715	36.2285	10.0704	48.6061	7.5
23466	OSO118.2/10	blank	4	4.84	7.31	3.19	2.22961	10.7913	16.2984	7.11245	34.2022	8.1
23467	OSO118.2/10+1	blank	4	4.84	7.31	3.19	2.22961	10.7913	16.2984	7.11245	34.2022	10.7
23468	O104.2/8	dht	2	0.74	11.62	3.23	3.11777	2.30715	36.2285	10.0704	48.6061	8.3
23469	O103.2/5	blank	1	8.88	3.03	3.22	2.09091	18.5673	6.33546	6.73273	31.6355	8.5
23470	OSO119.2/4	blank	10	3.43	5.89	6.19	2.23351	7.66094	13.1554	13.8254	34.6418	9
23471	O103.2/6	blank	2	0.74	11.62	3.23	3.64124	2.69452	42.3112	11.7612	56.7669	9.7
23472	O3B.5/4	dht	5	4.93	3.06	7.8	2.09181	10.3126	6.40094	16.3161	33.0297	9.3
23473	O3B.5/5	dht	5	4.93	3.06	7.8	2.09181	10.3126	6.40094	16.3161	33.0297	12.3
23474	O105.1/2	dht	4	4.84	7.31	3.19	2.39636	11.5984	17.5174	7.6444	36.7602	10.3
23475	O105.1/3	dht	4	4.84	7.31	3.19	2.39636	11.5984	17.5174	7.6444	36.7602	7.5
23476	O105.1/5	blank	5	4.93	3.06	7.8	2.30591	11.3681	7.05609	17.9861	36.4104	9.9
23477	O105.1/4	blank	5	4.93	3.06	7.8	2.30591	11.3681	7.05609	17.9861	36.4104	9.2
23478	O106.1/4	blank	6	0.74	7.46	7.8	2.71559	2.00954	20.2583	21.1816	43.4494	11.3
23479	O106.1/3	blank	6	0.74	7.46	7.8	2.71559	2.00954	20.2583	21.1816	43.4494	9.6
23480	O2B.4/4	dht	6	0.74	7.46	7.8	3.41845	2.52965	25.5017	26.6639	54.6952	9.7
23481	O2B.4/5	dht	6	0.74	7.46	7.8	3.41845	2.52965	25.5017	26.6639	54.6952	10.7
23482	O106.1/5	dht	7	2.09	4.47	9.26	2.82365	5.90143	12.6217	26.147	44.6702	9.2
23483	O101.3/5	blank	7	2.09	4.47	9.26	2.66324	5.56618	11.9047	24.6616	42.1325	9.4
23484	O100.6/5	blank	8	2.09	8.87	4.68	2.6167	5.4689	23.2101	12.2462	40.9252	7.1
23485	OSO121.3/9	dht	9	6.27	4.47	4.72	2.58089	16.1822	11.5366	12.1818	39.9006	13
23486	O4.6/3	dht	7	2.09	4.47	9.26	2.72802	5.70155	12.1942	25.2614	43.1572	9.3
23487	OSO121.3/6	dht	8	2.09	8.87	4.68	2.39601	5.00766	21.2526	11.2133	37.4736	8.9
23488	OSO121.3/8	dht	8	2.09	8.87	4.68	2.39601	5.00766	21.2526	11.2133	37.4736	8.4
23489	O100.6/6	blank	8	2.09	8.87	4.68	2.6167	5.4689	23.2101	12.2462	40.9252	10.7
23490	OSO113.8/2	blank	9	6.27	4.47	4.72	2.32691	14.5897	10.4013	10.983	35.974	10.8
23491	OSO113.8/3	blank	9	6.27	4.47	4.72	2.32691	14.5897	10.4013	10.983	35.974	9.2
23492	O100.6/7	blank	7	2.09	4.47	9.26	2.67473	5.59018	11.956	24.768	42.3142	8.7
23493	OSO120.2/6	blank	10	3.43	5.89	6.19	2.44009	8.36949	14.3721	15.1041	37.8457	6.3
23494	O106.2/7	dht	10	3.43	5.89	6.19	2.37929	8.16095	14.014	14.7278	36.9027	7.7
23495	O106.2/8	dht	10	3.43	5.89	6.19	2.37929	8.16095	14.014	14.7278	36.9027	9.9
23496	O106.2/9	dht	10	3.43	5.89	6.19	2.37929	8.16095	14.014	14.7278	36.9027	7.5
23497	O106.2/6	dht	9	6.27	4.47	4.72	2.58089	16.1822	11.5366	12.1818	39.9006	9
23498	O106.2/10	blank	10	3.43	5.89	6.19	2.44009	8.36949	14.3721	15.1041	37.8457	6.5
23499	oso113.10/6	blank	1	8.88	3.03	3.22	2.2189	19.7038	6.72326	7.14485	33.5719	16.4
23500	oso113.10/7	blank	1	8.88	3.03	3.22	2.2189	19.7038	6.72326	7.14485	33.5719	10.9
23501	oso121.4/5	dht	1	8.88	3.03	3.22	2.14769	19.0715	6.50749	6.91555	32.4945	10.7
23502	oso121.4/6	dht	1	8.88	3.03	3.22	2.14769	19.0715	6.50749	6.91555	32.4945	11.1
23503	oso121.4/7	dht	1	8.88	3.03	3.22	2.14769	19.0715	6.50749	6.91555	32.4945	10
23504	oso118.4/6	blank	2	0.74	11.62	3.23	4.43029	3.27841	51.4799	14.3098	69.0682	10
23505	oso118.4/8	blank	2	0.74	11.62	3.23	4.43029	3.27841	51.4799	14.3098	69.0682	8.7
23506	oso118.4/7	blank	2	0.74	11.62	3.23	4.43029	3.27841	51.4799	14.3098	69.0682	9.2
23507	o103.4/6	dht	2	0.74	11.62	3.23	3.09248	2.28843	35.9346	9.9887	48.2117	8.4
23508	o103.4/7	dht	2	0.74	11.62	3.23	3.09248	2.28843	35.9346	9.9887	48.2117	7.8
23509	oso121.4/8	dht	2	0.74	11.62	3.23	3.09248	2.28843	35.9346	9.9887	48.2117	8.4
23510	o104.4/7	blank	4	4.84	7.31	3.19	2.4199	11.7123	17.6895	7.7195	37.1213	13.8
23511	oso119.4/5	blank	4	4.84	7.31	3.19	2.48736	12.0388	18.1826	7.93467	38.1561	9.8
23512	o105.4/5	dht	4	4.84	7.31	3.19	2.41886	11.7073	17.6818	7.71615	37.1053	10.5
23513	o105.4/6	dht	4	4.84	7.31	3.19	2.41886	11.7073	17.6818	7.71615	37.1053	10.3
23514	o101.5/7	dht	5	4.93	3.06	7.8	2.26086	11.146	6.91822	17.6347	35.6989	7.8
23515	o101.5/8	dht	5	4.93	3.06	7.8	2.26086	11.146	6.91822	17.6347	35.6989	9.5
23516	oso119.4/4	blank	4	4.84	7.31	3.19	2.48736	12.0388	18.1826	7.93467	38.1561	10.5
23517	oso119.4/3	blank	5	4.93	3.06	7.8	2.21414	10.9157	6.77528	17.2703	34.9613	11.1
23518	o101.5/4	blank	5	4.93	3.06	7.8	2.21414	10.9157	6.77528	17.2703	34.9613	9.3
23519	o101.5/5	blank	5	4.93	3.06	7.8	2.21414	10.9157	6.77528	17.2703	34.9613	11.9
23520	o105.4/7	dht	4	4.84	7.31	3.19	2.41886	11.7073	17.6818	7.71615	37.1053	8.7
23521	o104.5/10	blank	6	0.74	7.46	7.8	2.73089	2.02086	20.3725	21.301	43.6943	8.1
23522	o104.5/6	dht	6	0.74	7.46	7.8	2.56857	1.90074	19.1615	20.0349	41.0971	9.1
23523	o104.5/7	dht	6	0.74	7.46	7.8	2.56857	1.90074	19.1615	20.0349	41.0971	9
23524	o104.5/9	blank	6	0.74	7.46	7.8	2.73089	2.02086	20.3725	21.301	43.6943	6.4
23525	o104.5/10+1	blank	6	0.74	7.46	7.8	2.73089	2.02086	20.3725	21.301	43.6943	9.3
23526	oso113.11/2	dht	5	4.93	3.06	7.8	2.36205	11.6449	7.22787	18.424	37.2967	9.3
23527	o103.5/7	dht	7	2.09	4.47	9.26	2.69249	5.6273	12.0354	24.9324	42.5951	9
23528	o103.5/8	dht	6	0.74	7.46	7.8	2.69243	1.9924	20.0856	21.001	43.0789	8.4
23529	o103.5/9	dht	7	2.09	4.47	9.26	2.69249	5.6273	12.0354	24.9324	42.5951	8.2
23530	o103.5/5	blank	7	2.09	4.47	9.26	2.41315	5.04349	10.7868	22.3458	38.1761	7.4
23531	o103.5/4	blank	7	2.09	4.47	9.26	2.41315	5.04349	10.7868	22.3458	38.1761	7.5
23532	o103.5/6	blank	7	2.09	4.47	9.26	2.41315	5.04349	10.7868	22.3458	38.1761	8
23533	oso118.5/6	blank	8	2.09	8.87	4.68	2.58314	5.39877	22.9125	12.0891	40.4004	10.1
23534	oso118.5/5	blank	8	2.09	8.87	4.68	2.58314	5.39877	22.9125	12.0891	40.4004	10
23535	oso118.5/10	dht	8	2.09	8.87	4.68	2.82324	5.90057	25.0421	13.2128	44.1554	9.7
23536	oso118.5/10+1	dht	8	2.09	8.87	4.68	2.82324	5.90057	25.0421	13.2128	44.1554	7.1
23537	oso117.3/7	blank	9	6.27	4.47	4.72	2.3837	14.9458	10.6552	11.2511	36.8521	7.5
23538	oso117.3/9	blank	9	6.27	4.47	4.72	2.3837	14.9458	10.6552	11.2511	36.8521	9.9
23539	o106.4/6	blank	10	3.43	5.89	6.19	2.51952	8.64197	14.84	15.5959	39.0778	7.2
23540	oso117.3/8	blank	9	6.27	4.47	4.72	2.3837	14.9458	10.6552	11.2511	36.8521	9.8
23541	oso118.5/8	dht	7	2.09	4.47	9.26	2.65212	5.54292	11.855	24.5586	41.9565	7.8
23542	oso117.3/4	dht	8	2.09	8.87	4.68	2.82324	5.90057	25.0421	13.2128	44.1554	7.7
23543	oso117.3/5	dht	9	6.27	4.47	4.72	2.45974	15.4225	10.995	11.61	38.0275	11.4
23544	o106.4/9	dht	9	6.27	4.47	4.72	2.45974	15.4225	10.995	11.61	38.0275	11.8
23545	oso117.3/6	dht	9	6.27	4.47	4.72	2.45974	15.4225	10.995	11.61	38.0275	10.3
23546	o106.4/5	blank	10	3.43	5.89	6.19	2.51952	8.64197	14.84	15.5959	39.0778	9.3
23547	o106.4/7	blank	10	3.43	5.89	6.19	2.51952	8.64197	14.84	15.5959	39.0778	6.3
23548	0106.4/10	dht	10	3.43	5.89	6.19	2.67762	9.18423	15.7712	16.5745	41.5299	10.4
23549	oso118.5/7	blank	8	2.09	8.87	4.68	2.58314	5.39877	22.9125	12.0891	40.4004	9
23550	o105.5/5	dht	10	3.43	5.89	6.19	2.65518	9.10726	15.639	16.4356	41.1818	7.9
23551	o105.5/6	dht	10	3.43	5.89	6.19	2.65518	9.10726	15.639	16.4356	41.1818	11
23552	o101.6/7	blank	1	8.88	3.03	3.22	2.27229	20.1779	6.88504	7.31678	34.3798	7.8
23553	o101.6/8	blank	1	8.88	3.03	3.22	2.27229	20.1779	6.88504	7.31678	34.3798	7.9
23554	o109.1/4	dht	1	8.88	3.03	3.22	2.27302	20.1844	6.88724	7.31911	34.3907	9.7
23555	o109.1/5	dht	2	0.74	11.62	3.23	3.62794	2.68467	42.1566	11.7182	56.5595	11
23556	o108.1/7	dht	5	4.93	3.06	7.8	2.22841	10.9861	6.81894	17.3816	35.1866	8.4
23557	oso113.12/4	blank	4	4.84	7.31	3.19	2.876	13.9198	21.0236	9.17444	44.1178	9.8
23558	oso126.1/7	blank	5	4.93	3.06	7.8	2.53086	12.4771	7.74442	19.7407	39.9622	8.9
23559	oso126.1/8	blank	5	4.93	3.06	7.8	2.53086	12.4771	7.74442	19.7407	39.9622	8.1
23560	o108.1/5	blank	2	0.74	11.62	3.23	4.127	3.05398	47.9557	13.3302	64.3399	7.9
23561	oso113.12/3	blank	4	4.84	7.31	3.19	2.876	13.9198	21.0236	9.17444	44.1178	8.2
23562	o109.1/6	dht	2	0.74	11.62	3.23	3.62794	2.68467	42.1566	11.7182	56.5595	8.5
23563	o108.1/3	blank	2	0.74	11.62	3.23	4.127	3.05398	47.9557	13.3302	64.3399	8.2
23564	o109.1/8	dht	4	4.84	7.31	3.19	2.88071	13.9427	21.058	9.18948	44.1902	11.2
23565	o109.1/7	dht	4	4.84	7.31	3.19	2.88071	13.9427	21.058	9.18948	44.1902	9.1
23566	o3b.9/1	blank	7	2.09	4.47	9.26	2.58829	5.40952	11.5696	23.9675	40.9467	9.6
23567	o103.6/7	blank	6	0.74	7.46	7.8	2.78125	2.05812	20.7481	21.6938	44.5	13.1
23568	o103.6/9	dht	5	4.93	3.06	7.8	2.31214	11.3989	7.07516	18.0347	36.5087	9.5
23569	oso118.6/10	dht	6	0.74	7.46	7.8	3.14729	2.32899	23.4788	24.5488	50.3566	11.3
23570	oso118.6/7	dht	7	2.09	4.47	9.26	2.76679	5.78258	12.3675	25.6204	43.7706	11.2
23571	oso118.6/8	dht	7	2.09	4.47	9.26	2.76679	5.78258	12.3675	25.6204	43.7706	11.7
23572	o3b.9/2	blank	1	8.88	3.03	3.22	2.25556	20.0293	6.83433	7.26289	34.1266	10.2
23573	o103.6/8	blank	6	0.74	7.46	7.8	2.78125	2.05812	20.7481	21.6938	44.5	9.8
23574	oso118.6/6	dht	6	0.74	7.46	7.8	3.14729	2.32899	23.4788	24.5488	50.3566	10.4
23575	oso127.1/4	blank	9	6.27	4.47	4.72	2.43421	15.2625	10.8809	11.4895	37.633	7.3
23576	o109.2/7	dht	1	8.88	3.03	3.22	2.32056	20.6065	7.03128	7.47219	35.11	8.9
23577	oso127.1/6	dht	8	2.09	8.87	4.68	2.68198	5.60535	23.7892	12.5517	41.9462	9.5
23578	oso127.1/7	dht	8	2.09	8.87	4.68	2.68198	5.60535	23.7892	12.5517	41.9462	9.3
23579	o104.6/9	dht	10	3.43	5.89	6.19	2.60294	8.92807	15.3313	16.1122	40.3715	10
23580	o104.6/6	blank	10	3.43	5.89	6.19	2.94107	10.0879	17.3229	18.2052	45.616	6.6
23663	o104.6/8	blank	10	3.43	5.89	6.19	2.94107	10.0879	17.3229	18.2052	45.616	7.2
23664	o106.5/7	blank	7	2.09	4.47	9.26	2.50452	5.23445	11.1952	23.1919	39.6216	8.6
23665	oso127.1/3	blank	8	2.09	8.87	4.68	2.43421	5.08751	21.5915	11.3921	38.0711	6.3
23666	oso127.1/5	blank	9	6.27	4.47	4.72	2.83193	17.7562	12.6587	13.3667	43.7816	9.3
23667	oso128.1/6	dht	9	6.27	4.47	4.72	2.83193	17.7562	12.6587	13.3667	43.7816	9.9
23668	oso128.1/7	dht	9	6.27	4.47	4.72	2.76436	17.3325	12.3567	13.0478	42.737	7.4
23669	oso128.1/5	blank	8	2.09	8.87	4.68	2.76436	5.77751	24.5198	12.9372	43.2345	12.6
23670	o109.2/10	dht	10	3.43	5.89	6.19	2.60294	8.92807	15.3313	16.1122	40.3715	7.1

## Sheet: Table 1
Table 1
ID	implant	Cycle	Food intake (g)	Locomotor activity (beam breaks)	Energy expenditure (kcal/12hr)	Energy expenditure (kcal/12hr/kg)	VO2 (ml/12hr/kg)	VCO2 (ml/12hr/kg)	RER (VCO2/VO2)
OSO101.7/3	Blank	Day	0.33082	12528.3	61.5946	2439.89	8577.39	6203.02	0.721796
OSO101.7/4	Blank	Day	0.569933	16714.3	58.1866	2372.64	8196.98	6545.99	0.794393
OSO101.7/5	Blank	Day	0.43418	10526.1	83.0504	3597.57	12428.4	9927.38	0.790455
OSO101.7/6	Blank	Day	0.562626	12331.8	56.7475	2460.33	8633.57	6311.31	0.730086
OSO101.8/3	Blank	Day	0.235936	13827.4	44.8441	1829.6	6372.26	4864.74	0.756935
OSO101.8/4	Blank	Day	0.423786	12134.8	42.0887	1883.59	6610.11	4830.85	0.726541
OSO101.8/5	Blank	Day	0.520923	15820.5	42.1546	1789.84	6223.5	4795.27	0.761199
OSO101.9/5	Blank	Day	0.353072	13573.5	43.1925	1741.75	6059.45	4655.76	0.764364
OSO101.9/6	Blank	Day	0.264482	11139.4	48.463	1831.78	6417.35	4736.39	0.733186
OSO113.1/5	Blank	Day	0.757612	12859.8	44.4473	1879.33	6500.05	5160.06	0.785868
OSO113.1/6	Blank	Day	0.493173	12066.5	41.4306	1919.28	6690.05	5084.04	0.754514
OSO113.2/7	Blank	Day	0.67712	18029.3	47.1431	2070.82	7137.61	5772.77	0.798787
OSO113.2/8	Blank	Day	0.584316	13438	42.0421	1905.19	6565.4	5316.24	0.803447
OSO113.2/9	Blank	Day	0.557013	20051	42.0411	1998.73	6857.3	5684.38	0.816992
OSO98.9/4	Blank	Day	1.32104	16486.4	53.0361	2235.64	7664.21	6380.27	0.81985
OSO98.9/6	Blank	Day	0.902133	17497.3	56.0106	2297.28	8044.72	5952.48	0.73304
OSO98.9/7	Blank	Day	0.567349	12035	54.4048	2186.35	7629.93	5759.22	0.75148
OSO101.7/7	DHT	Day	0.401464	14277.6	60.0161	2240.77	7803.56	5960.34	0.760218
OSO101.7/8	DHT	Day	0.921393	15454.2	57.2863	2396.4	8200.43	6891.49	0.837132
OSO101.8/6	DHT	Day	0.252657	13323.6	45.8866	1905.08	6624.41	5103.57	0.765656
OSO101.8/7	DHT	Day	0.764294	12753.1	51.6845	1937.76	6715.83	5270.23	0.778825
OSO101.8/8	DHT	Day	0.232386	11705.6	49.9306	1798.79	6224.27	4926.79	0.786175
OSO101.9/7	DHT	Day	0.225622	8350.42	42.6205	1587.23	5504.13	4305.59	0.777492
OSO101.9/8	DHT	Day	0.296066	8556.11	43.7254	1637.19	5661.04	4499.94	0.792046
OSO113.1/7	DHT	Day	0.513198	14837	45.7732	1842.4	6385.5	5008.39	0.781087
OSO113.1/8	DHT	Day	0.465989	14014.4	43.6855	1697.92	5875.48	4650.96	0.789307
OSO113.1/9	DHT	Day	0.229975	12505.1	45.5491	1839.6	6318.52	5206.89	0.819916
OSO113.2/1+10	DHT	Day	0.222802	8259.71	42.2902	1907.88	6639.56	5092.45	0.762035
OSO113.2/10	DHT	Day	0.381833	12460.1	43.6559	1957.21	6818.6	5197.92	0.755854
OSO113.2/2+10	DHT	Day	0.652179	11301.1	46.9638	2032.24	7027.03	5585.43	0.790144
OSO97.10/3	DHT	Day	0.783854	13336.2	95.4218	3248.55	11246.6	8878.43	0.781446
OSO97.10/4	DHT	Day	0.74198	12839.9	57.4193	2165.44	7455.47	6066.38	0.813292
OSO98.9/8	DHT	Day	0.726247	12689.1	52.7962	2106.95	7312.83	5692.23	0.773087
OSO101.7/3	Blank	Night	2.91299	57866.7	84.3997	3301.91	11310.2	9456.55	0.833678
OSO101.7/4	Blank	Night	1.89503	56453	83.9498	3375.43	11473	9983.9	0.862036
OSO101.7/5	Blank	Night	3.46098	53249.9	111.904	4932.88	16655.4	14987.4	0.896602
OSO101.7/6	Blank	Night	2.5176	41021.7	75.8011	3251.77	11073	9545.39	0.860182
OSO101.8/3	Blank	Night	2.18627	44883.3	63.3531	2571.39	8820.66	7317.91	0.821649
OSO101.8/4	Blank	Night	1.72797	43185.5	60.9135	2705.28	9248.96	7810.17	0.839672
OSO101.8/5	Blank	Night	2.25541	46592.5	64.3958	2653.74	8922.03	8197.9	0.910317
OSO101.9/5	Blank	Night	1.76993	48346.4	63.0471	2534.83	8651.41	7370.56	0.848455
OSO101.9/6	Blank	Night	2.61079	42872	71.8059	2687.72	9137.02	7944.64	0.86373
OSO113.1/5	Blank	Night	1.26279	44231.8	65.6709	2781.97	9506.03	8050.02	0.835268
OSO113.1/6	Blank	Night	2.21948	45674.2	60.0388	2736.92	9229.21	8356.97	0.904539
OSO113.2/7	Blank	Night	2.10107	36654.4	58.2201	2580.91	8824.41	7448.33	0.836949
OSO113.2/8	Blank	Night	1.73023	35181.3	55.9914	2534.27	8578.37	7623.4	0.883425
OSO113.2/9	Blank	Night	2.29591	50825	59.4189	2840.93	9666.59	8365.78	0.859028
OSO98.9/4	Blank	Night	1.98242	36785.3	70.0766	2907.71	9862.55	8673.84	0.868915
OSO98.9/6	Blank	Night	3.14739	53294.2	76.2878	3129.57	10710.7	8994.9	0.833097
OSO98.9/7	Blank	Night	2.39651	40591.2	70.0481	2796.76	9534.85	8170.59	0.854865
OSO101.7/7	DHT	Night	2.05844	54696	85.42	3179.68	10830	9325.15	0.860636
OSO101.7/8	DHT	Night	2.86357	44320.4	80.2513	3319.39	11191.8	10142	0.903116
OSO101.8/6	DHT	Night	1.69821	50483.1	67.1509	2781.57	9476.69	8148.74	0.857343
OSO101.8/7	DHT	Night	2.25796	31888.3	69.1861	2580.42	8739.9	7741.97	0.881329
OSO101.8/8	DHT	Night	2.25351	47866.2	74.8491	2681.18	9147.22	7809.65	0.852769
OSO101.9/7	DHT	Night	1.64368	36035.9	67.0501	2485.17	8441.33	7371.39	0.869438
OSO101.9/8	DHT	Night	2.52233	36311.9	70.7175	2633.63	8920.25	7901.65	0.881305
OSO113.1/7	DHT	Night	2.52277	50452.5	70.075	2798.94	9490.7	8359.77	0.879517
OSO113.1/8	DHT	Night	1.89173	50155.6	67.3769	2602.43	8826.73	7764.02	0.875206
OSO113.1/9	DHT	Night	2.3658	59331.2	72.0531	2895.32	9813.33	8663.1	0.878442
OSO113.2/1+10	DHT	Night	1.94838	34850.7	66.3803	2955.69	10021.5	8830.5	0.879783
OSO113.2/10	DHT	Night	2.7768	46368.2	71.1823	3170.54	10831.6	9181.84	0.843999
OSO113.2/2+10	DHT	Night	2.65444	42098.1	68.8187	2944.63	9989.03	8779.2	0.874493
OSO97.10/3	DHT	Night	2.11072	60269.9	117.991	4132.54	14235.4	11549.8	0.806018
OSO97.10/4	DHT	Night	2.86131	54165.2	84.9341	3170.67	10706.4	9629.86	0.899846
OSO98.9/8	DHT	Night	3.62993	38101.7	75.4606	2977	10062.8	9005.25	0.891347

## Sheet: Supplementary Figures 2-6
Supplementary Figures 2-6
ANZAC ID	Mouse ID	treatment	diet	diet.P	diet.C	diet.F	ave.intake	intake.P	intake.C	intake.F	intake.E	FSH	LH	no.cycles	triglycerides	GTT.AUC
23363	O4.4/9	dht	1	8.88	3.03	3.22	1.95343	17.3464	5.91889	6.29004	29.5554	1065	225.66	0	55.5978	20479
23364	O4.4/10	dht	1	8.88	3.03	3.22	1.95343	17.3464	5.91889	6.29004	29.5554	5274	719.63	0	26.2674	14419
23365	O4.4/8	dht	1	8.88	3.03	3.22	1.95343	17.3464	5.91889	6.29004	29.5554	1344	105.93	0	53.2883	25950
23366	O4.4/6	blank	1	8.88	3.03	3.22	1.96829	17.4784	5.96391	6.33788	29.7802	1605	118.86	2	52.249	15037
23367	O4.4/7	blank	1	8.88	3.03	3.22	1.96829	17.4784	5.96391	6.33788	29.7802	557.59	118.86	1		18919
23368	O4.4/4	blank	1	8.88	3.03	3.22	1.96829	17.4784	5.96391	6.33788	29.7802	1801	133.02	2	47.5146	14134
23369	O3B.4/3	blank	2	0.74	11.62	3.23	2.56115	1.89525	29.7605	8.27251	39.9283	1107	144.17	2		9155
23370	O3B.4/4	blank	2	0.74	11.62	3.23	2.56115	1.89525	29.7605	8.27251	39.9283	1697	141.39	2	44.0504	19540
23371	O3B.4/5	blank	2	0.74	11.62	3.23	2.56115	1.89525	29.7605	8.27251	39.9283			1	58.5205	17114
23372	O100.5/8	blank	3	0.75	3.06	12.19	3.12189	2.34142	9.55297	38.0558	49.9502	1504	107.38	2	84.8515	20354
23373	O100.5/7	blank	3	0.75	3.06	12.19	3.12189	2.34142	9.55297	38.0558	49.9502	988.53	391.71	0	46.8428	33199
23374	O100.5/5	dht	2	0.74	11.62	3.23	2.8177	2.0851	32.7417	9.10118	43.928	700.3	101.58	0	41.8851	11826
23375	O3B.4/6	dht	2	0.74	11.62	3.23	2.8177	2.0851	32.7417	9.10118	43.928	708.74	81.04	0	8.00783	17935
23376	O3B.4/7	dht	2	0.74	11.62	3.23	2.8177	2.0851	32.7417	9.10118	43.928	44.9	163.33	0	13.9295	16328
23377	O2B.3/4	blank	3	0.75	3.06	12.19	3.12189	2.34142	9.55297	38.0558	49.9502	470.53	66.17	2	25.2219	17187
23378	O101.1/5	blank	4	4.84	7.31	3.19	2.11609	10.2419	15.4686	6.75033	32.4609	2020	205.44	2	35.5504	17036
23379	O101.1/6	blank	4	4.84	7.31	3.19	2.11609	10.2419	15.4686	6.75033	32.4609	540.92	98.67	2	33.3113	16150
23380	OSO117.1/7	blank	8	2.09	8.87	4.68	2.06574	4.31739	18.3231	9.66765	32.3081	708.74	48.22	3	28.1149	15660
23381	OSO118.1/6	blank	7	2.09	4.47	9.26	2.28257	4.77058	10.2031	21.1366	36.1103	1226	236.81	2	21.7639	11304
23382	OSO118.1/7	blank	7	2.09	4.47	9.26	2.28257	4.77058	10.2031	21.1366	36.1103	1395	100.13	3	17.1449	14549
23383	O101.1/3	dht	3	0.75	3.06	12.19	3.5831	2.68732	10.9643	43.678	57.3296	3256	124.55	0	23.496	16668
23384	O2B.3/5	dht	3	0.75	3.06	12.19	3.5831	2.68732	10.9643	43.678	57.3296			0	52.6583	13144
23385	O2B.3/6	dht	3	0.75	3.06	12.19	3.5831	2.68732	10.9643	43.678	57.3296	1403	285.67	0	22.6877	19096
23386	O101.1/4	blank	4	4.84	7.31	3.19	2.11609	10.2419	15.4686	6.75033	32.4609	1069	76.6	2	90.3555	16762
23387	O103.1/5	blank	5	4.93	3.06	7.8	2.0905	10.3062	6.39694	16.3059	33.0091			2	33.8886	19230
23388	O104.1/7	blank	5	4.93	3.06	7.8	2.0905	10.3062	6.39694	16.3059	33.0091	658.16	140	2	22.2258	15573
23389	OSO120.1/2	dht	8	2.09	8.87	4.68	2.49702	5.21877	22.1486	11.6861	39.0534	565.93	207.99	0	46.1289	15311
23390	OSO113.6/7	blank	6	0.74	7.46	7.8	2.50128	1.85094	18.6595	19.5099	40.0204	1285	239.27	2	108.254	14354
23391	OSO113.6/8	blank	6	0.74	7.46	7.8	2.50128	1.85094	18.6595	19.5099	40.0204	1175	189.91	2	29.1542	15448
23392	OSO118.1/8	blank	7	2.09	4.47	9.26	2.28257	4.77058	10.2031	21.1366	36.1103	912.1	168.72	3	76.6141	18404
23393	OSO117.1/6	blank	8	2.09	8.87	4.68	2.06574	4.31739	18.3231	9.66765	32.3081	2163	51.22	3	39.6624	11931
23394	OSO117.1/8	blank	8	2.09	8.87	4.68	2.06574	4.31739	18.3231	9.66765	32.3081	557.59	69.16	2	43.704	15298
23395	OSO113.6/6	blank	6	0.74	7.46	7.8	2.50128	1.85094	18.6595	19.5099	40.0204	700.3	156.54	2	83.4271	17136
23396	O101.1/7	dht	4	4.84	7.31	3.19	2.21191	10.7057	16.1691	7.056	33.9307	734.08	140	0	71.1868	16247
23397	OSO117.1/5	dht	7	2.09	4.47	9.26	2.48509	5.19383	11.1083	23.0119	39.3141	425.43	66.17	0	49.9396	21231
23398	OSO121.1/7	dht	6	0.74	7.46	7.8	2.62209	1.94035	19.5608	20.4523	41.9535	717.18	101.58	0	22.4567	13373
23399	OSO121.1/6	dht	6	0.74	7.46	7.8	2.62209	1.94035	19.5608	20.4523	41.9535	352.63	72.14	0	33.6577	13980
23400	OSO119.1/6	dht	7	2.09	4.47	9.26	2.48509	5.19383	11.1083	23.0119	39.3141	810.27	202.87	0	36.891	17274
23401	OSO119.1/7	dht	7	2.09	4.47	9.26	2.48509	5.19383	11.1083	23.0119	39.3141	641.33	160.62	0	45.0896	14573
23406	O103.1/4	blank	5	4.93	3.06	7.8	2.0905	10.3062	6.39694	16.3059	33.0091	616.14	157.9	2	102.134	22805
23407	OSO119.1/8	dht	6	0.74	7.46	7.8	2.62209	1.94035	19.5608	20.4523	41.9535	810.27	211.81	0	35.5994	15869
23408	O104.1/8	dht	4	4.84	7.31	3.19	2.21191	10.7057	16.1691	7.056	33.9307	1107	60.2	0	102.097	14894
23409	O104.1/9	dht	4	4.84	7.31	3.19	2.21191	10.7057	16.1691	7.056	33.9307	1218	627.73	0	27.8114	19264
23410	OSO113.6/9	dht	5	4.93	3.06	7.8	2.08036	10.2562	6.36589	16.2268	32.8488	2704	94.37	0	54.0509	16788
23411	O103.1/6	dht	5	4.93	3.06	7.8	2.08036	10.2562	6.36589	16.2268	32.8488	4170	72.26	0	69.9862	19309
23412	O103.1/7	dht	5	4.93	3.06	7.8	2.08036	10.2562	6.36589	16.2268	32.8488	1872	2.31	0	67.2305	18971
23413	OSO121.2/6	dht	8	2.09	8.87	4.68	2.49385	5.21214	22.1204	11.6712	39.0038	1675	220.91	0	69.9862	16650
23414	OSO121.2/8	dht	8	2.09	8.87	4.68	2.49385	5.21214	22.1204	11.6712	39.0038	1346	27.07	0	64.4747	13710
23415	OSO121.2/9	dht	9	6.27	4.47	4.72	2.19171	13.742	9.79693	10.3449	33.8838	952.29	94.37	0	73.9401	17155
23416	OSO121.2/10	dht	9	6.27	4.47	4.72	2.19171	13.742	9.79693	10.3449	33.8838	1079	2.31	0	42.9081	20284
23417	OSO121.2/10+1	dht	9	6.27	4.47	4.72	2.19171	13.742	9.79693	10.3449	33.8838	461.99	2.31	0	64.2351	20946
23418	O101.2/3	blank	9	6.27	4.47	4.72	2.21544	13.8908	9.903	10.4569	34.2507	6144	241.09	2	20.6226	11877
23419	O101.2/5	blank	9	6.27	4.47	4.72	2.21544	13.8908	9.903	10.4569	34.2507	4112	83.36	2	17.9866	26918
23420	O101.2/2	blank	9	6.27	4.47	4.72	2.21544	13.8908	9.903	10.4569	34.2507	396.7	2.31	2	79.6912	26238
23421	OSO119.2/6	blank	10	3.43	5.89	6.19	2.23351	7.66094	13.1554	13.8254	34.6418	6205	72.26	2	47.461	12728
23422	O103.2/4	blank	1	8.88	3.03	3.22	2.09091	18.5673	6.33546	6.73273	31.6355	2490	116.17	2	45.1846	16986
23423	O103.2/8	dht	1	8.88	3.03	3.22	1.99089	17.6791	6.03241	6.41068	30.1222	2490	72.26	0	50.097	9242
23424	O103.2/9	dht	1	8.88	3.03	3.22	1.99089	17.6791	6.03241	6.41068	30.1222	2331	275.84	0	36.1985	10168
23425	OSO119.2/7	dht	10	3.43	5.89	6.19	2.40126	8.23631	14.1434	14.8638	37.2435	1579	357.52	0	108.686	14757
23426	OSO119.2/8	dht	10	3.43	5.89	6.19	2.40126	8.23631	14.1434	14.8638	37.2435	4053	413.11	0	80.4101	13500
23427	OSO119.2/9	dht	10	3.43	5.89	6.19	2.40126	8.23631	14.1434	14.8638	37.2435	2867	290.52	0	47.2214	14833
23428	O103.2/7	blank	2	0.74	11.62	3.23	3.64124	2.69452	42.3112	11.7612	56.7669	5416	88.87	0	23.1387	13364
23464	OSO119.2/5	blank	10	3.43	5.89	6.19	2.23351	7.66094	13.1554	13.8254	34.6418	4818	49.83	2	29.4889	17981
23465	O103.2/10	dht	2	0.74	11.62	3.23	3.11777	2.30715	36.2285	10.0704	48.6061	1122	2.31	0	19.5442	13240
23466	OSO118.2/10	blank	4	4.84	7.31	3.19	2.22961	10.7913	16.2984	7.11245	34.2022	713	72.26	2	58.2444	16815
23467	OSO118.2/10+1	blank	4	4.84	7.31	3.19	2.22961	10.7913	16.2984	7.11245	34.2022	870.3	617.38	3	17.5074	11748
23468	O104.2/8	dht	2	0.74	11.62	3.23	3.11777	2.30715	36.2285	10.0704	48.6061	7617	179.82	0	19.9037	9714
23469	O103.2/5	blank	1	8.88	3.03	3.22	2.09091	18.5673	6.33546	6.73273	31.6355	9474	471.61	2	40.0325	16588
23470	OSO119.2/4	blank	10	3.43	5.89	6.19	2.23351	7.66094	13.1554	13.8254	34.6418			3		16108
23471	O103.2/6	blank	2	0.74	11.62	3.23	3.64124	2.69452	42.3112	11.7612	56.7669	2384	99.85	2	34.7607	12758
23472	O3B.5/4	dht	5	4.93	3.06	7.8	2.09181	10.3126	6.40094	16.3161	33.0297	1675	105.31	0	61.8388	21661
23473	O3B.5/5	dht	5	4.93	3.06	7.8	2.09181	10.3126	6.40094	16.3161	33.0297	1872	200.49	0	53.6914	18348
23474	O105.1/2	dht	4	4.84	7.31	3.19	2.39636	11.5984	17.5174	7.6444	36.7602	4287	2.31	1	95.5205	19099
23475	O105.1/3	dht	4	4.84	7.31	3.19	2.39636	11.5984	17.5174	7.6444	36.7602	1122	2.31	1	93.8387	23400
23476	O105.1/5	blank	5	4.93	3.06	7.8	2.30591	11.3681	7.05609	17.9861	36.4104	1079	300.25	1	20.982	14879
23477	O105.1/4	blank	5	4.93	3.06	7.8	2.30591	11.3681	7.05609	17.9861	36.4104	1627	2.31	2	100.06	18750
23478	O106.1/4	blank	6	0.74	7.46	7.8	2.71559	2.00954	20.2583	21.1816	43.4494	4640	261.03	3	21.4613	12047
23479	O106.1/3	blank	6	0.74	7.46	7.8	2.71559	2.00954	20.2583	21.1816	43.4494	3367	126.96	2	53.673	18953
23480	O2B.4/4	dht	6	0.74	7.46	7.8	3.41845	2.52965	25.5017	26.6639	54.6952	3707	61.09	0	38.2353	15773
23481	O2B.4/5	dht	6	0.74	7.46	7.8	3.41845	2.52965	25.5017	26.6639	54.6952	2867	72.26	0	58.1246	16044
23482	O106.1/5	dht	7	2.09	4.47	9.26	2.82365	5.90143	12.6217	26.147	44.6702	44.9	562.78	0	62.7545	17910
23483	O101.3/5	blank	7	2.09	4.47	9.26	2.66324	5.56618	11.9047	24.6616	42.1325	1724	72.26	2	60.7982	16963
23484	O100.6/5	blank	8	2.09	8.87	4.68	2.6167	5.4689	23.2101	12.2462	40.9252	1872	38.49	2	48.4081	17250
23485	OSO121.3/9	dht	9	6.27	4.47	4.72	2.58089	16.1822	11.5366	12.1818	39.9006	2704	408.54	0	103.729	14452
23486	O4.6/3	dht	7	2.09	4.47	9.26	2.72802	5.70155	12.1942	25.2614	43.1572	1479	114.97	0	41.3436	15597
23487	OSO121.3/6	dht	8	2.09	8.87	4.68	2.39601	5.00766	21.2526	11.2133	37.4736	936.07	44.86	0	75.4706	13306
23488	OSO121.3/8	dht	8	2.09	8.87	4.68	2.39601	5.00766	21.2526	11.2133	37.4736	1310	2.31	0	50.1471	16384
23489	O100.6/6	blank	8	2.09	8.87	4.68	2.6167	5.4689	23.2101	12.2462	40.9252	936.07	901.31	2	86.339	13514
23490	OSO113.8/2	blank	9	6.27	4.47	4.72	2.32691	14.5897	10.4013	10.983	35.974	997.68	2.31	1	44.6042	16861
23491	OSO113.8/3	blank	9	6.27	4.47	4.72	2.32691	14.5897	10.4013	10.983	35.974	1018	2.31	2	73.949	19647
23492	O100.6/7	blank	7	2.09	4.47	9.26	2.67473	5.59018	11.956	24.768	42.3142	1247	472.48	2	112.097	12354
23493	OSO120.2/6	blank	10	3.43	5.89	6.19	2.44009	8.36949	14.3721	15.1041	37.8457	1991	623.05	2	82.3177	22833
23494	O106.2/7	dht	10	3.43	5.89	6.19	2.37929	8.16095	14.014	14.7278	36.9027	2293	913.71	0	47.5386	16032
23495	O106.2/8	dht	10	3.43	5.89	6.19	2.37929	8.16095	14.014	14.7278	36.9027	1521	44.86	0	63.5153	9129
23496	O106.2/9	dht	10	3.43	5.89	6.19	2.37929	8.16095	14.014	14.7278	36.9027	2142	44.86	0	74.7098	18040
23497	O106.2/6	dht	9	6.27	4.47	4.72	2.58089	16.1822	11.5366	12.1818	39.9006	1352	458.57	2	107.641	22908
23498	O106.2/10	blank	10	3.43	5.89	6.19	2.44009	8.36949	14.3721	15.1041	37.8457	2013	2.31	2	31.8881	19881
23499	oso113.10/6	blank	1	8.88	3.03	3.22	2.2189	19.7038	6.72326	7.14485	33.5719	2922	2.31	1	101.772	11973
23500	oso113.10/7	blank	1	8.88	3.03	3.22	2.2189	19.7038	6.72326	7.14485	33.5719	1970	20.63	2	53.4076	8931
23501	oso121.4/5	dht	1	8.88	3.03	3.22	2.14769	19.0715	6.50749	6.91555	32.4945	459.27	2.31	0	75.2532	15049
23502	oso121.4/6	dht	1	8.88	3.03	3.22	2.14769	19.0715	6.50749	6.91555	32.4945	2164	2.31	0	103.076	16892
23503	oso121.4/7	dht	1	8.88	3.03	3.22	2.14769	19.0715	6.50749	6.91555	32.4945	1798	2.31	0	84.7088	17528
23504	oso118.4/6	blank	2	0.74	11.62	3.23	4.43029	3.27841	51.4799	14.3098	69.0682	1649	84.27	2	70.6885	13110
23505	oso118.4/8	blank	2	0.74	11.62	3.23	4.43029	3.27841	51.4799	14.3098	69.0682	1948	2.31	2	81.2309	13216
23506	oso118.4/7	blank	2	0.74	11.62	3.23	4.43029	3.27841	51.4799	14.3098	69.0682	1268	1504	2	38.5178	13443
23507	o103.4/6	dht	2	0.74	11.62	3.23	3.09248	2.28843	35.9346	9.9887	48.2117	1905	90.27	0	41.7784	14982
23508	o103.4/7	dht	2	0.74	11.62	3.23	3.09248	2.28843	35.9346	9.9887	48.2117	1289	2.31	0	23.628	16664
23509	oso121.4/8	dht	2	0.74	11.62	3.23	3.09248	2.28843	35.9346	9.9887	48.2117	1691	2.31	0	38.1918	15420
23510	o104.4/7	blank	4	4.84	7.31	3.19	2.4199	11.7123	17.6895	7.7195	37.1213	1649	486.35	3	32.9749	10511
23511	oso119.4/5	blank	4	4.84	7.31	3.19	2.48736	12.0388	18.1826	7.93467	38.1561	2596	127.68	2	65.1455	15834
23512	o105.4/5	dht	4	4.84	7.31	3.19	2.41886	11.7073	17.6818	7.71615	37.1053	1415	102.49	0	38.1918	14500
23513	o105.4/6	dht	4	4.84	7.31	3.19	2.41886	11.7073	17.6818	7.71615	37.1053	2207	844.94	0	46.9952	15175
23514	o101.5/7	dht	5	4.93	3.06	7.8	2.26086	11.146	6.91822	17.6347	35.6989	1627	374.66	0	39.2786	22106
23515	o101.5/8	dht	5	4.93	3.06	7.8	2.26086	11.146	6.91822	17.6347	35.6989	2120	2.31	0	34.8225	19547
23516	oso119.4/4	blank	4	4.84	7.31	3.19	2.48736	12.0388	18.1826	7.93467	38.1561	346.78	72.51	3	54.4945	13979
23517	oso119.4/3	blank	5	4.93	3.06	7.8	2.21414	10.9157	6.77528	17.2703	34.9613	2185	39.7	1	39.3873	15412
23518	o101.5/4	blank	5	4.93	3.06	7.8	2.21414	10.9157	6.77528	17.2703	34.9613	2661	207.43	3	49.495	17968
23519	o101.5/5	blank	5	4.93	3.06	7.8	2.21414	10.9157	6.77528	17.2703	34.9613			3	100.251	15120
23520	o105.4/7	dht	4	4.84	7.31	3.19	2.41886	11.7073	17.6818	7.71615	37.1053	1585	318.53	2	76.4487	19957
23521	o104.5/10	blank	6	0.74	7.46	7.8	2.73089	2.02086	20.3725	21.301	43.6943	1310	269.58	2		18306
23522	o104.5/6	dht	6	0.74	7.46	7.8	2.56857	1.90074	19.1615	20.0349	41.0971	1606	8.6	1	81.7272	13047
23523	o104.5/7	dht	6	0.74	7.46	7.8	2.56857	1.90074	19.1615	20.0349	41.0971	2034	78.35	0	45.2796	14358
23524	o104.5/9	blank	6	0.74	7.46	7.8	2.73089	2.02086	20.3725	21.301	43.6943	2164	90.27	2	53.3343	18317
23525	o104.5/10+1	blank	6	0.74	7.46	7.8	2.73089	2.02086	20.3725	21.301	43.6943	4248	84.27	2	43.2659	14782
23526	oso113.11/2	dht	5	4.93	3.06	7.8	2.36205	11.6449	7.22787	18.424	37.2967	3008	8.6	0	47.394	16718
23527	o103.5/7	dht	7	2.09	4.47	9.26	2.69249	5.6273	12.0354	24.9324	42.5951	955.07	24.33	0	39.6413	18000
23528	o103.5/8	dht	6	0.74	7.46	7.8	2.69243	1.9924	20.0856	21.001	43.0789	738.54	123.38	2	196.104	16036
23529	o103.5/9	dht	7	2.09	4.47	9.26	2.69249	5.6273	12.0354	24.9324	42.5951			1	65.0137	15558
23530	o103.5/5	blank	7	2.09	4.47	9.26	2.41315	5.04349	10.7868	22.3458	38.1761	882	87.62	2	69.3431	19003
23531	o103.5/4	blank	7	2.09	4.47	9.26	2.41315	5.04349	10.7868	22.3458	38.1761	548.45	39.17	2	92.299	15940
23532	o103.5/6	blank	7	2.09	4.47	9.26	2.41315	5.04349	10.7868	22.3458	38.1761			2	108.912	17119
23533	oso118.5/6	blank	8	2.09	8.87	4.68	2.58314	5.39877	22.9125	12.0891	40.4004	582.3	2.31	2	105.589	12720
23534	oso118.5/5	blank	8	2.09	8.87	4.68	2.58314	5.39877	22.9125	12.0891	40.4004	845.78	39.17	2	56.9589	11153
23535	oso118.5/10	dht	8	2.09	8.87	4.68	2.82324	5.90057	25.0421	13.2128	44.1554	738.54	2.31	0	75.1827	18804
23536	oso118.5/10+1	dht	8	2.09	8.87	4.68	2.82324	5.90057	25.0421	13.2128	44.1554	1427	12.52	2	88.2716	20768
23537	oso117.3/7	blank	9	6.27	4.47	4.72	2.3837	14.9458	10.6552	11.2511	36.8521	3022	1000	2	60.6842	19020
23538	oso117.3/9	blank	9	6.27	4.47	4.72	2.3837	14.9458	10.6552	11.2511	36.8521	1485	778.29	2	116.665	17939
23539	o106.4/6	blank	10	3.43	5.89	6.19	2.51952	8.64197	14.84	15.5959	39.0778	1160	56.73	2	58.0665	21990
23540	oso117.3/8	blank	9	6.27	4.47	4.72	2.3837	14.9458	10.6552	11.2511	36.8521	809.79	39.17	1	371.697	8962
23541	oso118.5/8	dht	7	2.09	4.47	9.26	2.65212	5.54292	11.855	24.5586	41.9565	599.35	76.75	0	93.7086	25750
23542	oso117.3/4	dht	8	2.09	8.87	4.68	2.82324	5.90057	25.0421	13.2128	44.1554	1331	2.31	0	39.742	22987
23543	oso117.3/5	dht	9	6.27	4.47	4.72	2.45974	15.4225	10.995	11.61	38.0275	1048	2.31	0	52.6295	9224
23544	o106.4/9	dht	9	6.27	4.47	4.72	2.45974	15.4225	10.995	11.61	38.0275	1312	2.31	0	27.962	14390
23545	oso117.3/6	dht	9	6.27	4.47	4.72	2.45974	15.4225	10.995	11.61	38.0275	882	778.29	0	43.568	16478
23546	o106.4/5	blank	10	3.43	5.89	6.19	2.51952	8.64197	14.84	15.5959	39.0778	4629	39.17	3	63.1007	16145
23547	o106.4/7	blank	10	3.43	5.89	6.19	2.51952	8.64197	14.84	15.5959	39.0778	338.38	39.17	3	40.9502	24857
23548	0106.4/10	dht	10	3.43	5.89	6.19	2.67762	9.18423	15.7712	16.5745	41.5299	1103	375.18	2	43.9707	15930
23549	oso118.5/7	blank	8	2.09	8.87	4.68	2.58314	5.39877	22.9125	12.0891	40.4004	465.47	2.31	2	45.481	21500
23550	o105.5/5	dht	10	3.43	5.89	6.19	2.65518	9.10726	15.639	16.4356	41.1818	668.35	2.31	2	26.351	19054
23551	o105.5/6	dht	10	3.43	5.89	6.19	2.65518	9.10726	15.639	16.4356	41.1818	531.67	2.31	0	81.6265	14727
23552	o101.6/7	blank	1	8.88	3.03	3.22	2.27229	20.1779	6.88504	7.31678	34.3798	465.47	2.31	2	51.0186	17943
23553	o101.6/8	blank	1	8.88	3.03	3.22	2.27229	20.1779	6.88504	7.31678	34.3798	774.04	123.38	2	87.9696	21428
23554	o109.1/4	dht	1	8.88	3.03	3.22	2.27302	20.1844	6.88724	7.31911	34.3907	1680	2.31	0	113.241	17675
23555	o109.1/5	dht	2	0.74	11.62	3.23	3.62794	2.68467	42.1566	11.7182	56.5595	1029	31.4	0	49.7097	11700
23556	o108.1/7	dht	5	4.93	3.06	7.8	2.22841	10.9861	6.81894	17.3816	35.1866	1198	24.33	0	53.1329	18911
23557	oso113.12/4	blank	4	4.84	7.31	3.19	2.876	13.9198	21.0236	9.17444	44.1178	400.97	2.31	2	108.381	8832
23558	oso126.1/7	blank	5	4.93	3.06	7.8	2.53086	12.4771	7.74442	19.7407	39.9622	498.37	2.31	1	127.538	8739
23559	oso126.1/8	blank	5	4.93	3.06	7.8	2.53086	12.4771	7.74442	19.7407	39.9622	633.69	12.52	3	221.476	21621
23560	o108.1/5	blank	2	0.74	11.62	3.23	4.127	3.05398	47.9557	13.3302	64.3399	433	2.31	1	47.6382	15000
23561	oso113.12/3	blank	4	4.84	7.31	3.19	2.876	13.9198	21.0236	9.17444	44.1178	1274	2.31	2	82.9354	26140
23562	o109.1/6	dht	2	0.74	11.62	3.23	3.62794	2.68467	42.1566	11.7182	56.5595	2075	12.52	2	31.139	13862
23563	o108.1/3	blank	2	0.74	11.62	3.23	4.127	3.05398	47.9557	13.3302	64.3399	1388	56.73	1	27.8537	17021
23564	o109.1/8	dht	4	4.84	7.31	3.19	2.88071	13.9427	21.058	9.18948	44.1902	1179	47.63	2	40.8817	17438
23565	o109.1/7	dht	4	4.84	7.31	3.19	2.88071	13.9427	21.058	9.18948	44.1902	955.07	2.31	1	47.1125	16624
23566	o3b.9/1	blank	7	2.09	4.47	9.26	2.58829	5.40952	11.5696	23.9675	40.9467	498.37	2.31	3	51.644	15297
23567	o103.6/7	blank	6	0.74	7.46	7.8	2.78125	2.05812	20.7481	21.6938	44.5	248.74	24.33	1	28.1936	12029
23568	o103.6/9	dht	5	4.93	3.06	7.8	2.31214	11.3989	7.07516	18.0347	36.5087	165.43	2.31	0	64.5588	17219
23569	oso118.6/10	dht	6	0.74	7.46	7.8	3.14729	2.32899	23.4788	24.5488	50.3566	563.6	63.44	0	18.6774	11290
23570	oso118.6/7	dht	7	2.09	4.47	9.26	2.76679	5.78258	12.3675	25.6204	43.7706	252.81	847.67	0	62.5196	17679
23571	oso118.6/8	dht	7	2.09	4.47	9.26	2.76679	5.78258	12.3675	25.6204	43.7706	44.9	2.31	0	38.8426	15404
23572	o3b.9/2	blank	1	8.88	3.03	3.22	2.25556	20.0293	6.83433	7.26289	34.1266	632.42	2.31	2	80.6455	13632
23573	o103.6/8	blank	6	0.74	7.46	7.8	2.78125	2.05812	20.7481	21.6938	44.5	315.42	534.6	2	52.0972	10729
23574	oso118.6/6	dht	6	0.74	7.46	7.8	3.14729	2.32899	23.4788	24.5488	50.3566	412.5	45.16	0	32.725	14012
23575	oso127.1/4	blank	9	6.27	4.47	4.72	2.43421	15.2625	10.8809	11.4895	37.633	649.76	347.25	2	68.7504	19038
23576	o109.2/7	dht	1	8.88	3.03	3.22	2.32056	20.6065	7.03128	7.47219	35.11	315.42	2.31	1	55.6091	19247
23577	oso127.1/6	dht	8	2.09	8.87	4.68	2.68198	5.60535	23.7892	12.5517	41.9462	44.9	29.43	0	111.8	16603
23578	oso127.1/7	dht	8	2.09	8.87	4.68	2.68198	5.60535	23.7892	12.5517	41.9462	44.9	84.04	0	82.4581	15508
23579	o104.6/9	dht	10	3.43	5.89	6.19	2.60294	8.92807	15.3313	16.1122	40.3715	396.09	84.04	0	51.4174	16770
23580	o104.6/6	blank	10	3.43	5.89	6.19	2.94107	10.0879	17.3229	18.2052	45.616	1188	347.25	3	44.3936	26250
23663	o104.6/8	blank	10	3.43	5.89	6.19	2.94107	10.0879	17.3229	18.2052	45.616	283.88	131.42	2	50.9643	21094
23664	o106.5/7	blank	7	2.09	4.47	9.26	2.50452	5.23445	11.1952	23.1919	39.6216	331.36	84.04	3	78.6064	15820
23665	oso127.1/3	blank	8	2.09	8.87	4.68	2.43421	5.08751	21.5915	11.3921	38.0711	412.5	3830	2	25.2481	26483
23666	oso127.1/5	blank	9	6.27	4.47	4.72	2.83193	17.7562	12.6587	13.3667	43.7816	44.9	106.75	2	35.7838	22167
23667	oso128.1/6	dht	9	6.27	4.47	4.72	2.83193	17.7562	12.6587	13.3667	43.7816	790.17	63.44	0	46.0929	21169
23668	oso128.1/7	dht	9	6.27	4.47	4.72	2.76436	17.3325	12.3567	13.0478	42.737	44.9	29.43	0	39.2957	16689
23669	oso128.1/5	blank	8	2.09	8.87	4.68	2.76436	5.77751	24.5198	12.9372	43.2345	462.23	16.51	3	38.3894	10042
23670	o109.2/10	dht	10	3.43	5.89	6.19	2.60294	8.92807	15.3313	16.1122	40.3715	843.51	29.43	2	61.3867	11187
